# Supplementary material for: Aqua­{6,6′-dimeth­oxy-2,2′-[ethane-1,2-diylbis(nitrilo­methyl­idyne)]diphenolato}nickel(II)
Source: Acta Crystallogr Sect E Struct Rep Online. 2009 Sep 5;65(Pt 10):m1158–9. doi: 10.1107/S1600536809034278 (PMC2970327; doi:10.1107/S1600536809034278)
Supplement: Supplementary file 1 [file e-65-m1158-sup1.cif]

##############################################################################
###                                                                        ###
###        Electronic paper (Acta Crystallographica Section E)             ###
###                                                                        ###
##############################################################################
#                                                                            #
# This CIF contains the data in a paper accepted for publication in Acta     #
# Crystallographica Section E. It conforms to the requirements of Notes      #
# for Authors for Section E, and has been peer reviewed under the auspices   #
# of the IUCr Commission on Journals.                                        #
#                                                                            #
# Full details of the Crystallographic Information File format               #
# are given in the paper "The Crystallographic Information File (CIF):       #
# a New Standard Archive File for Crystallography" by S. R. Hall, F. H.      #
# Allen and I. D. Brown [Acta Cryst. (1991), A47, 655-685].                  #
#                                                                            #
# The current version of the core CIF dictionary is obtainable from          #
# ftp://ftp.iucr.org/pub/cif_core.dic. The current version number is 2.4.    #
#                                                                            #
# Software is freely available for graphical display of the structure(s) in  #
# this CIF.  For information consult the CIF home page http://www.iucr.org/  #
# cif/home.html                                                              #
#                                                                            #
# This file may be used for bona fide research purposes within the           #
# scientific community so long as proper attribution is given to the journal # 
# article from which it was obtained.                                        #
#                                                                            #
##############################################################################
                                             
data_global
_audit_creation_method     SHELXL-97
_journal_date_recd_electronic     2009-08-02
_journal_date_accepted     2009-08-27
_journal_name_full     'Acta Crystallographica, Section E'
_journal_year     2009
_journal_volume     65
_journal_issue     10
_journal_page_first     m1158
_journal_page_last     m1159
_journal_paper_category     QM
_journal_coeditor_code     LH2877
_publ_contact_author_name     'Dr. Lianzhi Li'
_publ_contact_author_address
;
  School of Chemistry and Chemical Engineering
  Liaocheng University
  Shandong 252059
  P.R.China
;
_publ_contact_author_email     lilianzhi1963@yahoo.com.cn
_publ_contact_author_fax     ?
_publ_contact_author_phone     '86 635 8239656'
_publ_section_title
;\
Aqua{6,6'-dimethoxy-2,2'-[ethane-1,2-diylbis(nitrilomethylidyne)]diphenolato}\
nickel(II)
;
loop_
    _publ_author_name
    _publ_author_footnote
    _publ_author_address
    'Zhenghua Guo' .
;
School of Chemistry and Chemical Engineering
Liaocheng University
Shandong 252059
People's Republic of China
;
    'Lianzhi Li' .
;
School of Chemistry and Chemical Engineering
Liaocheng University
Shandong 252059
People's Republic of China
;
    'Tao Xu' .
;
School of Chemistry and Chemical Engineering
Liaocheng University
Shandong 252059
People's Republic of China
;
    'Jinghong Li' .
;
School of Chemistry and Chemical Engineering
Liaocheng University
Shandong 252059
People's Republic of China
;
    'Daqi Wang' .
;
School of Chemistry and Chemical Engineering
Liaocheng University
Shandong 252059
People's Republic of China
;
data_I
_audit_creation_method     SHELXL-97
_chemical_name_systematic
;
Aqua{6,6'-dimethoxy-2,2'-[ethane-1,2-
diylbis(nitrilomethylidyne)]diphenolato}nickel(II)
;
_chemical_name_common     ?
_chemical_formula_moiety     'C18 H20 N2 Ni O5'
_chemical_formula_sum     'C18 H20 N2 Ni O5'
_chemical_formula_iupac     '[Ni (C18 H18 N2 O4) (H2 O)]'
_chemical_formula_weight     403.07
_chemical_melting_point     ?
_symmetry_cell_setting     'Orthorhombic'
_symmetry_space_group_name_H-M     'P n m a'
_symmetry_space_group_name_Hall     '-P 2ac 2n'
loop_
    _symmetry_equiv_pos_as_xyz
    'x, y, z'
    '-x+1/2, -y, z+1/2'
    '-x, y+1/2, -z'
    'x+1/2, -y+1/2, -z+1/2'
    '-x, -y, -z'
    'x-1/2, y, -z-1/2'
    'x, -y-1/2, z'
    '-x-1/2, y-1/2, z-1/2'
_cell_length_a     9.2712(11)
_cell_length_b     24.763(3)
_cell_length_c     7.5185(10)
_cell_angle_alpha     90.00
_cell_angle_beta     90.00
_cell_angle_gamma     90.00
_cell_volume     1726.1(4)
_cell_formula_units_Z     4
_cell_measurement_reflns_used     3742
_cell_measurement_theta_min     2.468
_cell_measurement_theta_max     27.902
_cell_measurement_temperature     298(2)
_exptl_crystal_description     block
_exptl_crystal_colour     green
_exptl_crystal_size_max     0.48
_exptl_crystal_size_mid     0.42
_exptl_crystal_size_min     0.26
_exptl_crystal_density_diffrn     1.551
_exptl_crystal_density_meas     ?
_exptl_crystal_density_method     'not measured'
_exptl_crystal_F_000     840
_exptl_absorpt_coefficient_mu     1.157
_exptl_absorpt_correction_type     multi-scan
_exptl_absorpt_process_details     '(SADABS; Sheldrick, 1996)'
_exptl_absorpt_correction_T_min     0.6067
_exptl_absorpt_correction_T_max     0.7530
_exptl_special_details
;
;
_diffrn_ambient_temperature     298(2)
_diffrn_radiation_type     MoK\a
_diffrn_radiation_wavelength     0.71073
_diffrn_radiation_source     'fine-focus sealed tube'
_diffrn_radiation_monochromator     graphite
_diffrn_measurement_device_type     'Bruker SMART 1000 CCD area-detector'
_diffrn_measurement_method     '\f and \w'
_diffrn_detector_area_resol_mean     ?
_diffrn_reflns_number     7520
_diffrn_reflns_av_R_equivalents     0.0286
_diffrn_reflns_av_sigmaI/netI     0.0200
_diffrn_reflns_theta_min     1.64
_diffrn_reflns_theta_max     25.00
_diffrn_reflns_theta_full     25.00
_diffrn_measured_fraction_theta_max     0.999
_diffrn_measured_fraction_theta_full     0.999
_diffrn_reflns_limit_h_min     -11
_diffrn_reflns_limit_h_max     11
_diffrn_reflns_limit_k_min     -29
_diffrn_reflns_limit_k_max     27
_diffrn_reflns_limit_l_min     -5
_diffrn_reflns_limit_l_max     8
_diffrn_standards_number     ?
_diffrn_standards_interval_count     ?
_diffrn_standards_interval_time     ?
_diffrn_standards_decay_%     ?
_refine_special_details
;
Refinement of <i>F</i>^2^ against ALL reflections. The weighted <i>R</i>-factor
<i>wR</i> and goodness of fit <i>S</i> are based on <i>F</i>^2^, conventional
<i>R</i>-factors <i>R</i> are based on <i>F</i>, with <i>F</i> set to zero for
negative <i>F</i>^2^. The threshold expression of <i>F</i>^2^ >
\s(<i>F</i>^2^) is used only for calculating <i>R</i>-factors(gt) <i>etc</i>.
and is not relevant to the choice of reflections for refinement.
<i>R</i>-factors based on <i>F</i>^2^ are statistically about twice as large
as those based on <i>F</i>, and <i>R</i>- factors based on ALL data will be
even larger.
;
_reflns_number_total     1550
_reflns_number_gt     1368
_reflns_threshold_expression     I>2\s(I)
_refine_ls_structure_factor_coef     Fsqd
_refine_ls_matrix_type     full
_refine_ls_R_factor_all     0.0378
_refine_ls_R_factor_gt     0.0311
_refine_ls_wR_factor_gt     0.0748
_refine_ls_wR_factor_ref     0.0779
_refine_ls_goodness_of_fit_ref     1.186
_refine_ls_restrained_S_all     1.186
_refine_ls_number_reflns     1550
_refine_ls_number_parameters     131
_refine_ls_number_restraints     0
_refine_ls_hydrogen_treatment     constr
_refine_ls_weighting_scheme     calc
_refine_ls_weighting_details
         'calc w=1/[\s^2^(Fo^2^)+(0.0321P)^2^+0.8008P] where P=(Fo^2^+2Fc^2^)/3'
_atom_sites_solution_hydrogens     geom
_atom_sites_solution_primary     direct
_atom_sites_solution_secondary     difmap
_refine_ls_shift/su_max     0.001
_refine_ls_shift/su_mean     0.000
_refine_diff_density_max     0.163
_refine_diff_density_min     -0.528
_refine_ls_extinction_method     none
_refine_ls_extinction_coef     ?
loop_
    _atom_type_symbol
    _atom_type_description
    _atom_type_scat_dispersion_real
    _atom_type_scat_dispersion_imag
    _atom_type_scat_source
    'C' 'C' 0.0033 0.0016
                         'International Tables Vol C Tables 4.2.6.8 and 6.1.1.4'
    'H' 'H' 0.0000 0.0000
                         'International Tables Vol C Tables 4.2.6.8 and 6.1.1.4'
    'N' 'N' 0.0061 0.0033
                         'International Tables Vol C Tables 4.2.6.8 and 6.1.1.4'
    'O' 'O' 0.0106 0.0060
                         'International Tables Vol C Tables 4.2.6.8 and 6.1.1.4'
    'Ni' 'Ni' 0.3393 1.1124
                         'International Tables Vol C Tables 4.2.6.8 and 6.1.1.4'
_computing_data_collection     'SMART (Siemens, 1996)'
_computing_cell_refinement     'SAINT (Siemens, 1996)'
_computing_data_reduction     'SAINT (Siemens, 1996)'
_computing_structure_solution     'SHELXS97 (Sheldrick, 2008)'
_computing_structure_refinement     'SHELXL97 (Sheldrick, 2008)'
_computing_molecular_graphics     'SHELXTL (Sheldrick, 2008)'
_computing_publication_material     'SHELXTL (Sheldrick, 2008)'
loop_
    _atom_site_type_symbol
    _atom_site_label
    _atom_site_fract_x
    _atom_site_fract_y
    _atom_site_fract_z
    _atom_site_U_iso_or_equiv
    _atom_site_adp_type
    _atom_site_calc_flag
    _atom_site_refinement_flags
    _atom_site_occupancy
    _atom_site_disorder_assembly
    _atom_site_disorder_group
    Ni Ni1 0.42518(4) 0.7500 0.52345(5) 0.03327(16) Uani d S 1 . .
    N N1 0.5687(2) 0.69791(9) 0.4405(3) 0.0577(6) Uani d . 1 . .
    O O1 0.28010(18) 0.69435(6) 0.5505(2) 0.0442(4) Uani d . 1 . .
    O O2 0.04869(19) 0.63591(7) 0.5874(3) 0.0602(5) Uani d . 1 . .
    O O3 0.5119(2) 0.7500 0.8191(3) 0.0477(6) Uani d S 1 . .
    H H3 0.5568 0.7224 0.8569 0.057 Uiso d R 1 . .
    C C1 0.5493(3) 0.64757(11) 0.4103(4) 0.0545(7) Uani d . 1 . .
    H H1 0.6273 0.6282 0.3657 0.065 Uiso calc R 1 . .
    C C2 0.4180(3) 0.61846(10) 0.4391(3) 0.0451(6) Uani d . 1 . .
    C C3 0.2919(3) 0.64343(9) 0.5057(3) 0.0402(6) Uani d . 1 . .
    C C4 0.1686(3) 0.60950(10) 0.5265(3) 0.0460(6) Uani d . 1 . .
    C C5 0.1735(3) 0.55512(11) 0.4884(4) 0.0587(8) Uani d . 1 . .
    H H5 0.0919 0.5339 0.5055 0.070 Uiso calc R 1 . .
    C C6 0.2999(4) 0.53165(11) 0.4244(4) 0.0675(9) Uani d . 1 . .
    H H6 0.3025 0.4950 0.3984 0.081 Uiso calc R 1 . .
    C C7 0.4188(3) 0.56250(11) 0.4003(4) 0.0592(7) Uani d . 1 . .
    H H7 0.5028 0.5466 0.3574 0.071 Uiso calc R 1 . .
    C C8 -0.0821(3) 0.60639(13) 0.5993(4) 0.0647(8) Uani d . 1 . .
    H H8A -0.1042 0.5908 0.4855 0.097 Uiso calc R 1 . .
    H H8B -0.1587 0.6302 0.6344 0.097 Uiso calc R 1 . .
    H H8C -0.0719 0.5782 0.6859 0.097 Uiso calc R 1 . .
    C C9 0.7178(7) 0.7189(3) 0.4502(9) 0.0473(14) Uani d P 0.50 . .
    H H9A 0.7867 0.6957 0.3901 0.057 Uiso d PR 0.50 . .
    H H9B 0.7479 0.7246 0.5723 0.057 Uiso d PR 0.50 . .
    C C10 0.6943(7) 0.7720(3) 0.3518(9) 0.0544(17) Uani d P 0.50 . .
    H H10A 0.7810 0.7939 0.3574 0.065 Uiso d PR 0.50 . .
    H H10B 0.6726 0.7650 0.2278 0.065 Uiso d PR 0.50 . .
loop_
    _atom_site_aniso_label
    _atom_site_aniso_U_11
    _atom_site_aniso_U_22
    _atom_site_aniso_U_33
    _atom_site_aniso_U_12
    _atom_site_aniso_U_13
    _atom_site_aniso_U_23
    Ni1 0.0290(2) 0.0330(2) 0.0378(3) 0.000 0.00299(18) 0.000
    N1 0.0405(12) 0.0549(14) 0.0778(16) -0.0030(10) 0.0128(12) -0.0225(12)
    O1 0.0373(9) 0.0355(9) 0.0597(11) -0.0010(7) 0.0046(8) -0.0087(8)
    O2 0.0454(11) 0.0488(11) 0.0864(14) -0.0098(9) 0.0128(10) -0.0104(10)
    O3 0.0477(14) 0.0425(13) 0.0530(15) 0.000 -0.0102(12) 0.000
    C1 0.0427(15) 0.0547(17) 0.0660(18) 0.0056(13) 0.0070(13) -0.0214(14)
    C2 0.0498(15) 0.0426(14) 0.0428(14) 0.0031(12) 0.0001(12) -0.0074(11)
    C3 0.0437(14) 0.0385(13) 0.0386(13) 0.0008(11) -0.0034(11) -0.0022(10)
    C4 0.0468(15) 0.0422(14) 0.0492(15) -0.0034(11) 0.0006(12) -0.0051(11)
    C5 0.0609(18) 0.0424(15) 0.073(2) -0.0111(13) 0.0024(15) -0.0039(13)
    C6 0.081(2) 0.0335(14) 0.088(2) 0.0001(15) 0.0074(19) -0.0114(14)
    C7 0.0620(18) 0.0454(15) 0.0703(19) 0.0081(14) 0.0064(15) -0.0127(14)
    C8 0.0517(17) 0.075(2) 0.0676(19) -0.0234(15) 0.0137(15) -0.0146(16)
    C9 0.035(3) 0.051(3) 0.056(4) 0.005(2) 0.000(3) -0.012(3)
    C10 0.036(3) 0.062(4) 0.065(4) -0.001(3) 0.011(3) 0.010(3)
_geom_special_details
;
All e.s.d.'s (except the e.s.d. in the dihedral angle between two l.s. planes)
are estimated using the full covariance matrix. The cell e.s.d.'s are taken
into account individually in the estimation of e.s.d.'s in distances, angles
and torsion angles; correlations between e.s.d.'s in cell parameters are only
used when they are defined by crystal symmetry. An approximate (isotropic)
treatment of cell e.s.d.'s is used for estimating e.s.d.'s involving l.s.
planes.
;
loop_
    _geom_bond_atom_site_label_1
    _geom_bond_atom_site_label_2
    _geom_bond_site_symmetry_2
    _geom_bond_distance
    _geom_bond_publ_flag
    Ni1 O1 . 1.9364(16) y
    Ni1 O1 7_575 1.9364(16) y
    Ni1 N1 7_575 1.956(2) y
    Ni1 N1 . 1.956(2) y
    Ni1 O3 . 2.363(2) y
    N1 C1 . 1.280(3) ?
    N1 C9 . 1.479(7) ?
    N1 C10 7_575 1.535(7) ?
    O1 C3 . 1.310(3) ?
    O2 C4 . 1.369(3) ?
    O2 C8 . 1.419(3) ?
    O3 H3 . 0.8501 ?
    C1 C2 . 1.431(4) ?
    C1 H1 . 0.9300 ?
    C2 C3 . 1.414(3) ?
    C2 C7 . 1.416(4) ?
    C3 C4 . 1.428(3) ?
    C4 C5 . 1.377(4) ?
    C5 C6 . 1.393(4) ?
    C5 H5 . 0.9300 ?
    C6 C7 . 1.353(4) ?
    C6 H6 . 0.9300 ?
    C7 H7 . 0.9300 ?
    C8 H8A . 0.9600 ?
    C8 H8B . 0.9600 ?
    C8 H8C . 0.9600 ?
    C9 C10 7_575 0.803(7) ?
    C9 C10 . 1.525(7) ?
    C9 C9 7_575 1.541(13) ?
    C9 H9A . 0.9700 ?
    C9 H9B . 0.9700 ?
    C10 C9 7_575 0.803(7) ?
    C10 C10 7_575 1.092(13) ?
    C10 N1 7_575 1.535(7) ?
    C10 H10A . 0.9700 ?
    C10 H10B . 0.9700 ?
loop_
    _geom_angle_atom_site_label_1
    _geom_angle_atom_site_label_2
    _geom_angle_atom_site_label_3
    _geom_angle_site_symmetry_1
    _geom_angle_site_symmetry_3
    _geom_angle
    _geom_angle_publ_flag
    O1 Ni1 O1 . 7_575 90.74(10) y
    O1 Ni1 N1 . 7_575 167.34(9) y
    O1 Ni1 N1 7_575 7_575 92.11(8) ?
    O1 Ni1 N1 . . 92.11(8) y
    O1 Ni1 N1 7_575 . 167.34(9) n
    N1 Ni1 N1 7_575 . 82.55(14) y
    O1 Ni1 O3 . . 97.90(7) y
    O1 Ni1 O3 7_575 . 97.90(7) ?
    N1 Ni1 O3 7_575 . 93.93(9) ?
    N1 Ni1 O3 . . 93.93(9) y
    C1 N1 C9 . . 118.9(3) ?
    C1 N1 C10 . 7_575 120.1(3) ?
    C9 N1 C10 . 7_575 30.8(3) ?
    C1 N1 Ni1 . . 127.10(19) ?
    C9 N1 Ni1 . . 112.9(3) ?
    C10 N1 Ni1 7_575 . 109.6(3) ?
    C3 O1 Ni1 . . 126.86(15) ?
    C4 O2 C8 . . 118.0(2) ?
    Ni1 O3 H3 . . 118.8 ?
    N1 C1 C2 . . 125.7(2) ?
    N1 C1 H1 . . 117.2 ?
    C2 C1 H1 . . 117.2 ?
    C3 C2 C7 . . 120.3(2) ?
    C3 C2 C1 . . 122.4(2) ?
    C7 C2 C1 . . 117.2(2) ?
    O1 C3 C2 . . 125.5(2) ?
    O1 C3 C4 . . 118.1(2) ?
    C2 C3 C4 . . 116.3(2) ?
    O2 C4 C5 . . 124.3(2) ?
    O2 C4 C3 . . 113.9(2) ?
    C5 C4 C3 . . 121.7(3) ?
    C4 C5 C6 . . 120.5(3) ?
    C4 C5 H5 . . 119.8 ?
    C6 C5 H5 . . 119.8 ?
    C7 C6 C5 . . 119.7(3) ?
    C7 C6 H6 . . 120.1 ?
    C5 C6 H6 . . 120.1 ?
    C6 C7 C2 . . 121.4(3) ?
    C6 C7 H7 . . 119.3 ?
    C2 C7 H7 . . 119.3 ?
    O2 C8 H8A . . 109.5 ?
    O2 C8 H8B . . 109.5 ?
    H8A C8 H8B . . 109.5 ?
    O2 C8 H8C . . 109.5 ?
    H8A C8 H8C . . 109.5 ?
    H8B C8 H8C . . 109.5 ?
    C10 C9 N1 7_575 . 78.4(8) ?
    C10 C9 C10 7_575 . 43.4(8) ?
    N1 C9 C10 . . 98.4(5) ?
    C10 C9 C9 7_575 7_575 73.8(8) ?
    N1 C9 C9 . 7_575 110.6(3) ?
    C10 C9 C9 . 7_575 30.4(3) ?
    C10 C9 H9A 7_575 . 85.1 ?
    N1 C9 H9A . . 112.6 ?
    C10 C9 H9A . . 112.2 ?
    C9 C9 H9A 7_575 . 126.2 ?
    C10 C9 H9B 7_575 . 155.4 ?
    N1 C9 H9B . . 111.5 ?
    C10 C9 H9B . . 112.0 ?
    C9 C9 H9B 7_575 . 81.6 ?
    H9A C9 H9B . . 109.8 ?
    C9 C10 C10 7_575 7_575 106.2(8) ?
    C9 C10 C9 7_575 . 75.9(9) ?
    C10 C10 C9 7_575 . 30.4(3) ?
    C9 C10 N1 7_575 7_575 70.7(8) ?
    C10 C10 N1 7_575 7_575 119.0(3) ?
    C9 C10 N1 . 7_575 108.4(5) ?
    C9 C10 H10A 7_575 . 65.1 ?
    C10 C10 H10A 7_575 . 124.0 ?
    C9 C10 H10A . . 110.1 ?
    N1 C10 H10A 7_575 . 109.8 ?
    C9 C10 H10B 7_575 . 172.9 ?
    C10 C10 H10B 7_575 . 79.6 ?
    C9 C10 H10B . . 109.9 ?
    N1 C10 H10B 7_575 . 110.4 ?
    H10A C10 H10B . . 108.4 ?
loop_
    _geom_torsion_atom_site_label_1
    _geom_torsion_atom_site_label_2
    _geom_torsion_atom_site_label_3
    _geom_torsion_atom_site_label_4
    _geom_torsion_site_symmetry_1
    _geom_torsion_site_symmetry_2
    _geom_torsion_site_symmetry_3
    _geom_torsion_site_symmetry_4
    _geom_torsion
    _geom_torsion_publ_flag
    O1 Ni1 N1 C1 . . . . 4.5(3) ?
    O1 Ni1 N1 C1 7_575 . . . -98.3(4) ?
    N1 Ni1 N1 C1 7_575 . . . -163.9(2) ?
    O3 Ni1 N1 C1 . . . . 102.6(3) ?
    O1 Ni1 N1 C9 . . . . -162.9(3) ?
    O1 Ni1 N1 C9 7_575 . . . 94.2(5) ?
    N1 Ni1 N1 C9 7_575 . . . 28.6(4) ?
    O3 Ni1 N1 C9 . . . . -64.8(3) ?
    O1 Ni1 N1 C10 . . . 7_575 164.1(3) ?
    O1 Ni1 N1 C10 7_575 . . 7_575 61.3(5) ?
    N1 Ni1 N1 C10 7_575 . . 7_575 -4.3(3) ?
    O3 Ni1 N1 C10 . . . 7_575 -97.8(3) ?
    O1 Ni1 O1 C3 7_575 . . . 162.41(15) ?
    N1 Ni1 O1 C3 7_575 . . . 59.4(4) ?
    N1 Ni1 O1 C3 . . . . -5.2(2) ?
    O3 Ni1 O1 C3 . . . . -99.51(19) ?
    C9 N1 C1 C2 . . . . 163.8(4) ?
    C10 N1 C1 C2 7_575 . . . -160.6(4) ?
    Ni1 N1 C1 C2 . . . . -2.9(5) ?
    N1 C1 C2 C3 . . . . 0.2(5) ?
    N1 C1 C2 C7 . . . . -178.9(3) ?
    Ni1 O1 C3 C2 . . . . 4.5(3) ?
    Ni1 O1 C3 C4 . . . . -176.08(17) ?
    C7 C2 C3 O1 . . . . 178.0(3) ?
    C1 C2 C3 O1 . . . . -1.0(4) ?
    C7 C2 C3 C4 . . . . -1.4(4) ?
    C1 C2 C3 C4 . . . . 179.5(2) ?
    C8 O2 C4 C5 . . . . -5.1(4) ?
    C8 O2 C4 C3 . . . . 175.3(2) ?
    O1 C3 C4 O2 . . . . 2.0(3) ?
    C2 C3 C4 O2 . . . . -178.5(2) ?
    O1 C3 C4 C5 . . . . -177.7(2) ?
    C2 C3 C4 C5 . . . . 1.8(4) ?
    O2 C4 C5 C6 . . . . 179.1(3) ?
    C3 C4 C5 C6 . . . . -1.3(4) ?
    C4 C5 C6 C7 . . . . 0.3(5) ?
    C5 C6 C7 C2 . . . . 0.1(5) ?
    C3 C2 C7 C6 . . . . 0.5(5) ?
    C1 C2 C7 C6 . . . . 179.6(3) ?
    C1 N1 C9 C10 . . . 7_575 101.3(8) ?
    Ni1 N1 C9 C10 . . . 7_575 -90.2(8) ?
    C1 N1 C9 C10 . . . . 140.0(4) ?
    C10 N1 C9 C10 7_575 . . . 38.8(7) ?
    Ni1 N1 C9 C10 . . . . -51.4(4) ?
    C1 N1 C9 C9 . . . 7_575 168.8(2) ?
    C10 N1 C9 C9 7_575 . . 7_575 67.6(8) ?
    Ni1 N1 C9 C9 . . . 7_575 -22.6(3) ?
    C10 C9 C10 C9 7_575 . . 7_575 180.000(4) ?
    N1 C9 C10 C9 . . . 7_575 116.8(6) ?
    N1 C9 C10 C10 . . . 7_575 -63.2(6) ?
    C9 C9 C10 C10 7_575 . . 7_575 180.000(10) ?
    C10 C9 C10 N1 7_575 . . 7_575 116.3(6) ?
    N1 C9 C10 N1 . . . 7_575 53.1(4) ?
    C9 C9 C10 N1 7_575 . . 7_575 -63.7(6) ?
loop_
    _geom_hbond_atom_site_label_D
    _geom_hbond_atom_site_label_H
    _geom_hbond_atom_site_label_A
    _geom_hbond_site_symmetry_A
    _geom_hbond_distance_DH
    _geom_hbond_distance_HA
    _geom_hbond_distance_DA
    _geom_hbond_angle_DHA
    O3 H3 O1 6_657 0.85 2.29 3.007(3) 142.0
    O3 H3 O2 6_657 0.85 2.18 2.9313(19) 146.8
    C10 H10B O1 4_565 0.97 2.53 3.236(7) 129.9
    C9 H9B O3 6_657 0.97 2.66 3.322(7) 126.2
