# Supplementary material for: Aqua­{6,6′-dimeth­oxy-2,2′-[ethane-1,2-diylbis(nitrilo­methyl­idyne)]diphenolato}nickel(II)
Source: Acta Crystallogr Sect E Struct Rep Online. 2009 Sep 5;65(Pt 10):m1158–9. doi: 10.1107/S1600536809034278 (PMC2970327; doi:10.1107/S1600536809034278)
Supplement: Supplementary file 2 [file e-65-m1158-Isup2.hkl]

# 
# h,k,l, Fc-squared, Fo-squared, sigma(Fo-squared) and status flag 
# 
data_I
_shelx_title ' 080913b in Pnma' 
_shelx_refln_list_code          4 
_shelx_F_calc_maximum      167.98 
_exptl_crystal_F_000       840.00 
_reflns_d_resolution_high  0.8408 
 
loop_ 
 _symmetry_equiv_pos_as_xyz 
 'x, y, z' 
 '-x+1/2, -y, z+1/2' 
 '-x, y+1/2, -z' 
 'x+1/2, -y+1/2, -z+1/2' 
 '-x, -y, -z' 
 'x-1/2, y, -z-1/2' 
 'x, -y-1/2, z' 
 '-x-1/2, y-1/2, z-1/2' 
 
_cell_length_a     9.2712 
_cell_length_b    24.7632 
_cell_length_c     7.5185 
_cell_angle_alpha  90.000 
_cell_angle_beta   90.000 
_cell_angle_gamma  90.000 
 
_shelx_F_squared_multiplier     1.000 
 
loop_ 
 _refln_index_h 
 _refln_index_k 
 _refln_index_l 
 _refln_F_squared_calc 
 _refln_F_squared_meas 
 _refln_F_squared_sigma 
 _refln_observed_status 
   2   0   0     4100.47     4119.31     62.61 o 
   4   0   0      145.94      123.17      7.29 o 
   6   0   0     7715.81     8020.82     92.74 o 
   8   0   0     6932.41     7065.54     88.71 o 
  10   0   0       15.19       14.76      9.50 o 
   2   1   0     1911.56     2067.09     20.05 o 
   4   1   0      569.46      594.80     10.18 o 
   6   1   0        3.08        7.83     14.80 o 
   8   1   0     3560.52     3617.12     39.04 o 
  10   1   0      339.32      322.80     18.26 o 
   0   2   0    28215.67    17294.79    244.10 o 
   2   2   0     4193.10     4249.32     27.68 o 
   4   2   0     1608.40     1684.79     15.39 o 
   6   2   0     4401.74     4497.99     35.42 o 
   8   2   0      931.00     1000.05     18.47 o 
  10   2   0        1.40       15.13     10.02 o 
   2   3   0      310.24      372.15      4.49 o 
   4   3   0      218.70      195.32      4.86 o 
   6   3   0      154.65      170.24     13.11 o 
   8   3   0       45.18       53.59      6.74 o 
  10   3   0      401.95      394.11     20.04 o 
   0   4   0      167.56      104.25      4.94 o 
   2   4   0      419.62      387.16      4.55 o 
   4   4   0      273.63      403.19     19.89 o 
   6   4   0      708.13      698.22     10.85 o 
   8   4   0       91.49      105.73      7.86 o 
  10   4   0      110.12      139.43     15.79 o 
   2   5   0     6928.63     6779.34     56.10 o 
   4   5   0    22480.78    22914.21    219.42 o 
   6   5   0      548.20      543.97      9.61 o 
   8   5   0       39.21       53.96      9.74 o 
  10   5   0      787.19      818.17     28.65 o 
   0   6   0    13929.39    12644.23    121.50 o 
   2   6   0     7085.64     7261.73     54.37 o 
   4   6   0     2785.36     3115.13     47.05 o 
   6   6   0     1329.42     1315.72     16.56 o 
   8   6   0      621.17      571.08     23.57 o 
  10   6   0       32.96       54.59     12.84 o 
   2   7   0     5524.71     5685.15     55.76 o 
   4   7   0    20191.62    21125.20    127.39 o 
   6   7   0       89.88      110.15      5.43 o 
   8   7   0      621.73      579.04     22.05 o 
  10   7   0     1369.36     1448.66     38.85 o 
   0   8   0    15844.58    14709.57    141.55 o 
   2   8   0    11662.70    11509.83    140.81 o 
   4   8   0      353.70      392.01      8.04 o 
   6   8   0     1100.58     1014.12     16.57 o 
   8   8   0      928.73      924.62     27.86 o 
  10   8   0        0.98       23.73     11.52 o 
   2   9   0     2254.83     2240.62     20.15 o 
   4   9   0      739.00      647.90     12.13 o 
   6   9   0       59.03       66.19      6.95 o 
   8   9   0      914.82      834.87     26.76 o 
  10   9   0     1035.38     1013.58     55.34 o 
   0  10   0     9704.64     9582.77    137.68 o 
   2  10   0     7230.20     7526.75     55.64 o 
   4  10   0        1.17        4.99      3.53 o 
   6  10   0      268.02      242.72     10.25 o 
   8  10   0      742.80      760.05     25.95 o 
  10  10   0        1.79       24.50     12.71 o 
   2  11   0     2348.77     2366.22     21.91 o 
   4  11   0     4133.62     3913.74     68.13 o 
   6  11   0        3.74        2.85      4.35 o 
   8  11   0      169.23      192.39     16.67 o 
  10  11   0      786.56      729.60     29.24 o 
   0  12   0     1306.66     1507.98     23.43 o 
   2  12   0     4106.91     4077.45     55.25 o 
   4  12   0      152.06      187.46      8.52 o 
   6  12   0      486.20      472.32     11.79 o 
   8  12   0       40.27       47.62     15.44 o 
  10  12   0        0.59        5.41     11.64 o 
   2  13   0     5572.71     5320.31     46.93 o 
   4  13   0     4788.61     4792.18     49.21 o 
   6  13   0      825.19      779.33     15.35 o 
   8  13   0       60.61       90.70     13.44 o 
   0  14   0     3105.69     3105.31     40.69 o 
   2  14   0      585.93      652.14     16.22 o 
   4  14   0      804.60      856.01     15.20 o 
   6  14   0      641.88      667.06     14.66 o 
   8  14   0      201.99      221.80     18.26 o 
   2  15   0     2944.27     2840.07     70.15 o 
   4  15   0     6280.09     6198.15     53.51 o 
   6  15   0      327.32      309.76     11.51 o 
   8  15   0      779.99      718.85     72.62 o 
   0  16   0     9100.09     9636.84    102.75 o 
   2  16   0     2864.39     2841.97     29.53 o 
   4  16   0      337.36      360.24     14.87 o 
   6  16   0     1729.04     1717.91     33.00 o 
   8  16   0      369.13      356.71     20.53 o 
   2  17   0     1820.46     1871.19     23.15 o 
   4  17   0       59.12       54.17      6.79 o 
   6  17   0      269.50      266.01     11.85 o 
   8  17   0      552.61      474.34     33.83 o 
   0  18   0     5930.93     5884.96     68.82 o 
   2  18   0     1102.83     1173.47     18.09 o 
   4  18   0      640.03      631.44     14.74 o 
   6  18   0     1211.67     1187.64     21.64 o 
   8  18   0      349.94      346.01     21.23 o 
   2  19   0      726.02      761.63     14.96 o 
   4  19   0      690.39      684.77     15.40 o 
   6  19   0      270.32      233.33     11.39 o 
   8  19   0      398.72      431.46     23.37 o 
   0  20   0     5568.62     5569.48    101.11 o 
   2  20   0      706.11      709.06     14.76 o 
   4  20   0        0.77        7.77      5.51 o 
   6  20   0      544.88      533.07     15.55 o 
   8  20   0      412.01      418.93     23.59 o 
   2  21   0      718.93      752.03     15.60 o 
   4  21   0     1891.75     1905.16     37.90 o 
   6  21   0       74.74       93.75      9.65 o 
   0  22   0     2281.84     2132.93     55.89 o 
   2  22   0      720.06      707.17     18.47 o 
   4  22   0      321.48      370.76     13.14 o 
   6  22   0      662.36      657.22     24.59 o 
   2  23   0     1322.74     1329.11     31.53 o 
   4  23   0      642.56      628.30     16.16 o 
   6  23   0      128.30      136.16     11.13 o 
   0  24   0       16.07       13.84     13.02 o 
   2  24   0      774.52      788.40     25.07 o 
   4  24   0       58.57       73.49      8.91 o 
   6  24   0      282.84      248.59     13.07 o 
   2  25   0      140.04      186.65     16.32 o 
   4  25   0      700.83      664.02     20.54 o 
   0  26   0      367.66      347.16     25.64 o 
   2  26   0      682.31      652.69     24.55 o 
   4  26   0       36.15       41.08      9.63 o 
   2  27   0      356.31      377.12     22.84 o 
   4  27   0      263.08      236.23     37.13 o 
   0  28   0      706.12      618.43     34.53 o 
   2  28   0      207.22      222.02     18.72 o 
   1   0   1    17291.09    15727.96    242.69 o 
   2   0   1      270.87      275.02      5.96 o 
   3   0   1      150.16      129.20      9.86 o 
   4   0   1       36.36       34.19      5.06 o 
   5   0   1      820.68      815.38     22.11 o 
   6   0   1       35.17       32.78      5.51 o 
   7   0   1    11078.58    11406.95     90.49 o 
   8   0   1      101.80      100.76     13.49 o 
   9   0   1       50.52       48.85      7.40 o 
  10   0   1       12.66       10.41      7.48 o 
   0   1   1      355.36      354.88      7.73 o 
   1   1   1    14423.30    13973.61    168.39 o 
   2   1   1      962.13      948.14     10.90 o 
   3   1   1     1620.44     1631.39     11.82 o 
   4   1   1      302.60      260.76      4.32 o 
   5   1   1     2085.33     2112.60     16.31 o 
   6   1   1        0.25       -4.36      2.90 o 
   7   1   1        2.12       13.18      6.89 o 
   8   1   1       18.51       11.46      5.34 o 
   9   1   1      690.23      677.58     11.61 o 
  10   1   1        0.02       -3.39      5.24 o 
   1   2   1    14647.41    14357.08    112.93 o 
   2   2   1     2328.71     2391.73     13.72 o 
   3   2   1     1005.47      935.48      7.97 o 
   4   2   1       74.10       87.86      2.96 o 
   5   2   1      944.05      959.23     10.58 o 
   6   2   1      240.89      219.57      6.04 o 
   7   2   1     4714.76     4813.77     29.81 o 
   8   2   1      184.61      192.14      7.17 o 
   9   2   1      192.77      202.94      7.88 o 
  10   2   1       36.18       30.47      7.52 o 
   0   3   1      742.14      807.27      7.88 o 
   1   3   1     4868.13     4572.66     22.09 o 
   2   3   1      967.38      948.92      6.87 o 
   3   3   1     3933.35     3818.41     19.94 o 
   4   3   1      145.70      111.35      3.10 o 
   5   3   1     2230.94     2133.92     16.13 o 
   6   3   1        4.51        2.49      2.63 o 
   7   3   1      696.32      742.30     10.29 o 
   8   3   1       28.71       19.69      4.65 o 
   9   3   1      198.51      209.16      8.85 o 
  10   3   1        5.33       -4.29      6.41 o 
   1   4   1    12843.03    12803.32     61.46 o 
   2   4   1      111.44      133.35      5.00 o 
   3   4   1      266.08      285.50      6.76 o 
   4   4   1       48.58       62.87      3.36 o 
   5   4   1     1204.86     1140.54     10.46 o 
   6   4   1       46.35       60.12      3.68 o 
   7   4   1     2368.91     2358.73     19.20 o 
   8   4   1       19.39       14.81      4.24 o 
   9   4   1      449.12      432.51     14.16 o 
  10   4   1       43.55       36.29      8.35 o 
   0   5   1      356.25      355.24      5.86 o 
   1   5   1     1727.65     1731.39     10.10 o 
   2   5   1     1938.46     1879.39     23.56 o 
   3   5   1    11958.55    11793.36     58.13 o 
   4   5   1       45.88       51.70      3.62 o 
   5   5   1      730.25      689.44      7.82 o 
   6   5   1        0.26       -2.94      2.38 o 
   7   5   1       33.85       39.39      3.86 o 
   8   5   1       20.92       10.08      4.45 o 
   9   5   1      663.57      620.77     16.89 o 
  10   5   1        4.31       -1.96      7.00 o 
   1   6   1      987.36     1114.47      7.51 o 
   2   6   1       38.03       53.01      6.59 o 
   3   6   1     2267.34     2508.73     15.99 o 
   4   6   1       23.44       28.91      2.17 o 
   5   6   1     4842.60     4999.35     25.72 o 
   6   6   1        0.13       -1.75      2.34 o 
   7   6   1     1067.67     1048.27     14.07 o 
   8   6   1       22.91       16.46      6.48 o 
   9   6   1      150.29      165.54     11.27 o 
  10   6   1       31.56       16.52      8.00 o 
   0   7   1     5437.48     5136.14     33.96 o 
   1   7   1      121.08       98.02      2.37 o 
   2   7   1     2485.92     2505.35     19.05 o 
   3   7   1    16608.16    16874.34     77.34 o 
   4   7   1       22.64       39.28      2.57 o 
   5   7   1     1852.21     1975.25     15.97 o 
   6   7   1       26.32       24.77      3.01 o 
   7   7   1        5.65        3.55      4.10 o 
   8   7   1       51.92       44.77      7.48 o 
   9   7   1      444.74      442.94     14.86 o 
  10   7   1        2.05       -5.69      7.11 o 
   1   8   1      249.69      268.40      4.37 o 
   2   8   1        4.02        9.07      3.43 o 
   3   8   1      116.00      171.58     16.51 o 
   4   8   1        0.40        3.77      1.83 o 
   5   8   1     1383.98     1339.58     14.43 o 
   6   8   1      142.10      147.24      5.91 o 
   7   8   1      616.68      647.74     25.19 o 
   8   8   1       42.08       27.30      7.34 o 
   9   8   1      160.19      180.99     12.15 o 
  10   8   1       30.09        7.96      8.16 o 
   0   9   1      369.60      396.34      6.08 o 
   1   9   1     4059.02     3981.95     24.56 o 
   2   9   1     2367.87     2406.61     15.87 o 
   3   9   1    12049.29    12193.25     61.25 o 
   4   9   1        5.77        4.01      1.84 o 
   5   9   1     3183.19     3446.53     24.29 o 
   6   9   1       16.27       11.10      3.54 o 
   7   9   1       35.49       36.64      6.33 o 
   8   9   1        5.01       -2.60      6.00 o 
   9   9   1     1065.68      993.15     21.91 o 
  10   9   1        4.45        0.42      7.87 o 
   1  10   1     3119.91     2960.67     15.99 o 
   2  10   1      126.83      123.39      5.07 o 
   3  10   1        0.92        3.45      3.20 o 
   4  10   1       75.37       82.89      3.70 o 
   5  10   1     2102.32     2041.80     16.17 o 
   6  10   1       58.64       47.51      5.01 o 
   7  10   1     1063.62     1102.93     42.56 o 
   8  10   1       10.07        1.82      6.28 o 
   9  10   1      242.01      265.38     13.30 o 
  10  10   1       11.77        4.92      9.65 o 
   0  11   1      125.12      122.05      4.07 o 
   1  11   1      220.92      209.47      7.51 o 
   2  11   1      219.70      217.60      5.03 o 
   3  11   1     8156.88     8123.56     76.25 o 
   4  11   1       85.82       80.66      3.82 o 
   5  11   1     1542.18     1528.30     15.41 o 
   6  11   1        8.56        3.66      4.07 o 
   7  11   1       87.32       82.09      7.82 o 
   8  11   1        0.39       -5.39      6.11 o 
   9  11   1      663.40      631.59     18.15 o 
  10  11   1        2.47        3.43      8.29 o 
   1  12   1     2054.50     1961.69     12.84 o 
   2  12   1      155.59      150.10      4.26 o 
   3  12   1      139.07      187.59     14.79 o 
   4  12   1      173.06      159.96      4.82 o 
   5  12   1     1513.11     1444.65     20.90 o 
   6  12   1       15.29       13.68      4.56 o 
   7  12   1      356.95      406.76     12.69 o 
   8  12   1        3.98       -4.01      6.24 o 
   9  12   1      463.36      435.28     15.68 o 
   0  13   1     1202.71     1264.51     13.64 o 
   1  13   1       86.24       74.76      4.53 o 
   2  13   1      411.55      415.14      6.51 o 
   3  13   1     1385.31     1413.78     12.59 o 
   4  13   1        0.96        4.95      3.09 o 
   5  13   1      456.08      424.64      8.44 o 
   6  13   1       36.49       36.69      5.03 o 
   7  13   1       50.06       42.04      7.04 o 
   8  13   1       10.73        0.02      6.70 o 
   9  13   1      248.55      272.02     13.78 o 
   1  14   1     1350.11     1311.32      9.90 o 
   2  14   1       45.95       45.69      3.36 o 
   3  14   1      456.40      426.48     10.67 o 
   4  14   1      361.10      353.58      7.75 o 
   5  14   1     1329.82     1336.49     14.96 o 
   6  14   1        4.25       -3.16      4.08 o 
   7  14   1      615.97      668.47     16.46 o 
   8  14   1       28.62       13.27      7.09 o 
   9  14   1      111.88      131.76     11.97 o 
   0  15   1      611.81      566.07      9.23 o 
   1  15   1     3404.12     3554.53     23.24 o 
   2  15   1       37.25       48.98      3.51 o 
   3  15   1     2999.88     2995.13     23.48 o 
   4  15   1       82.37      105.86      5.96 o 
   5  15   1      911.83      902.05     12.61 o 
   6  15   1        0.22       -4.80      4.36 o 
   7  15   1        5.24        8.38      5.84 o 
   8  15   1        7.90        2.36      6.88 o 
   9  15   1      433.52      370.31     16.69 o 
   1  16   1     2545.68     2633.50     19.24 o 
   2  16   1       19.09       19.03      3.20 o 
   3  16   1      252.47      283.07     12.44 o 
   4  16   1      186.53      185.79      6.91 o 
   5  16   1     2431.60     2467.76     22.29 o 
   6  16   1        7.74       11.73      4.90 o 
   7  16   1     1406.79     1368.40     45.48 o 
   8  16   1       11.54        7.39      7.69 o 
   9  16   1       38.87       55.41     10.01 o 
   0  17   1      633.88      634.82     10.45 o 
   1  17   1     1628.10     1722.07     19.05 o 
   2  17   1       14.11       15.50      3.65 o 
   3  17   1     1356.85     1397.49     15.38 o 
   4  17   1      180.25      163.61      6.80 o 
   5  17   1     2417.07     2393.39     22.32 o 
   6  17   1        4.03       -1.52      4.69 o 
   7  17   1       55.88       74.74      7.36 o 
   8  17   1        2.24       -6.43      7.26 o 
   1  18   1     2342.48     2401.17     18.86 o 
   2  18   1       28.29       34.88      4.29 o 
   3  18   1      943.09      899.52     13.01 o 
   4  18   1       48.28       57.90      5.22 o 
   5  18   1       10.38       30.79      5.05 o 
   6  18   1        4.22        4.34      5.14 o 
   7  18   1     1210.40     1216.78     25.86 o 
   8  18   1       20.94        9.71      8.49 o 
   0  19   1      433.39      393.87     14.04 o 
   1  19   1     1289.51     1310.37     14.54 o 
   2  19   1       45.76       34.39      4.76 o 
   3  19   1       44.67       48.38      4.95 o 
   4  19   1       14.85       14.51      4.41 o 
   5  19   1      544.18      515.52     10.72 o 
   6  19   1       14.94        4.83      5.04 o 
   7  19   1       17.24       20.25      6.26 o 
   8  19   1        2.81        9.66      8.51 o 
   1  20   1     1324.02     1353.36     18.49 o 
   2  20   1      166.06      156.46      7.39 o 
   3  20   1      187.03      180.54      7.55 o 
   4  20   1      203.65      202.55      7.79 o 
   5  20   1      560.75      561.05     11.53 o 
   6  20   1       43.80       34.55      6.03 o 
   7  20   1      918.20      924.03     18.71 o 
   8  20   1       15.97       16.18      8.92 o 
   0  21   1       67.55       74.02     11.05 o 
   1  21   1      788.88      808.26     18.15 o 
   2  21   1       39.42       38.28      4.95 o 
   3  21   1      316.13      303.99      8.45 o 
   4  21   1       15.79       24.19      5.31 o 
   5  21   1       29.70       31.81      5.31 o 
   6  21   1       15.52       15.85      5.78 o 
   7  21   1        7.31       22.30      7.00 o 
   1  22   1     1728.39     1666.62     21.66 o 
   2  22   1        3.96        3.06      5.07 o 
   3  22   1      221.09      223.40      8.09 o 
   4  22   1       86.54      101.92      7.07 o 
   5  22   1      734.37      737.22     13.69 o 
   6  22   1        0.70        1.36      5.59 o 
   7  22   1      782.63      802.36     16.68 o 
   0  23   1        2.26      -12.03      8.02 o 
   1  23   1      100.33      163.80     10.14 o 
   2  23   1       26.49       31.02      6.52 o 
   3  23   1     1018.11     1008.69     19.56 o 
   4  23   1        0.21       -4.47      4.39 o 
   5  23   1      347.15      358.26      9.73 o 
   6  23   1        4.78        0.27      5.74 o 
   1  24   1      481.23      466.00     14.28 o 
   2  24   1        0.08       -0.74      5.60 o 
   3  24   1        6.30       41.96      6.09 o 
   4  24   1       12.62        3.82      5.08 o 
   5  24   1      449.22      462.26     11.05 o 
   6  24   1       14.95       11.05      6.06 o 
   0  25   1      170.50      156.06     15.50 o 
   1  25   1        1.87       -0.02      6.52 o 
   2  25   1       75.43       76.42     10.37 o 
   3  25   1     1434.43     1422.72     27.19 o 
   4  25   1        7.63       16.93      6.28 o 
   5  25   1      328.07      326.43      9.75 o 
   1  26   1       64.89       67.41      9.02 o 
   2  26   1        1.43       -2.61      6.60 o 
   3  26   1       15.39       49.75     10.57 o 
   4  26   1        1.00       -8.60      7.32 o 
   5  26   1      334.87      322.03     10.55 o 
   0  27   1       48.37       34.94     11.66 o 
   1  27   1      156.57      161.23     16.72 o 
   2  27   1       96.02       99.33     10.42 o 
   3  27   1      610.58      553.62     16.86 o 
   4  27   1        0.12       -3.59      6.42 o 
   1  28   1      158.87      169.89     12.07 o 
   2  28   1        0.05        1.32      7.60 o 
   3  28   1        2.62        6.03     11.99 o 
   0  29   1       41.39       50.61     12.91 o 
   1  29   1       22.63       26.72      9.93 o 
   1   0   2     1475.82     1550.40     21.17 o 
   2   0   2      162.79      114.20      7.73 o 
   3   0   2      114.59      107.04      6.63 o 
   4   0   2      314.54      307.12      8.74 o 
   5   0   2     2455.88     2512.47     30.50 o 
   6   0   2     4699.81     4768.05     50.59 o 
   7   0   2      760.48      700.64     28.81 o 
   8   0   2     3217.79     3323.24     59.03 o 
   9   0   2       22.69       19.74      6.70 o 
  10   0   2        1.17        3.63      9.89 o 
   1   1   2    15374.67    14286.76     99.23 o 
   2   1   2     3740.28     3976.75     25.54 o 
   3   1   2     1174.35     1118.71     11.05 o 
   4   1   2     1300.50     1276.78     14.30 o 
   5   1   2        3.40        9.23      2.97 o 
   6   1   2      504.97      509.18      9.75 o 
   7   1   2       25.71       16.07      4.64 o 
   8   1   2     1489.86     1557.42     17.55 o 
   9   1   2       92.68       98.37      6.89 o 
  10   1   2      189.07      193.85     10.65 o 
   0   2   2     6676.24     6903.77    153.82 o 
   1   2   2    12779.16    12128.43    170.69 o 
   2   2   2     1220.29     1331.28     10.97 o 
   3   2   2     1253.03     1202.71     10.67 o 
   4   2   2        1.83        3.19      2.17 o 
   5   2   2     2196.44     2218.06     19.81 o 
   6   2   2     5491.67     5462.81     39.58 o 
   7   2   2       63.90       66.03      5.01 o 
   8   2   2      754.14      786.65     12.39 o 
   9   2   2      285.90      288.98      9.89 o 
  10   2   2        2.21       -0.91      5.25 o 
   1   3   2     8398.34     8341.25     73.86 o 
   2   3   2     5530.40     5651.63     29.67 o 
   3   3   2       21.74       21.46      2.01 o 
   4   3   2      850.48      740.71      7.72 o 
   5   3   2     1368.61     1452.31     13.92 o 
   6   3   2      464.83      507.60      9.11 o 
   7   3   2     1082.45     1054.01     13.74 o 
   8   3   2        2.59        3.38      4.46 o 
   9   3   2      107.85      140.49      9.02 o 
  10   3   2      454.04      397.54     14.67 o 
   0   4   2       75.82       66.53      6.77 o 
   1   4   2      157.74      155.45      5.00 o 
   2   4   2      183.14      227.31      3.57 o 
   3   4   2      676.93      698.73      8.02 o 
   4   4   2      411.82      431.83      8.94 o 
   5   4   2       55.70       51.71      4.13 o 
   6   4   2     2621.03     2588.63     27.46 o 
   7   4   2      345.22      327.27      7.93 o 
   8   4   2      313.73      301.71      9.10 o 
   9   4   2      327.39      314.93     12.99 o 
  10   4   2        0.05        5.23      7.41 o 
   1   5   2     1728.28     1790.95     13.02 o 
   2   5   2     2982.35     3028.57     17.88 o 
   3   5   2      659.63      702.76     11.14 o 
   4   5   2     9615.36     9901.33     50.82 o 
   5   5   2     1055.17     1058.64     10.86 o 
   6   5   2      271.64      261.34      7.44 o 
   7   5   2      197.76      186.62      7.19 o 
   8   5   2       26.90       26.65      5.18 o 
   9   5   2      384.34      383.75     22.42 o 
  10   5   2      498.89      516.93     16.81 o 
   0   6   2     1676.76     1701.37     16.27 o 
   1   6   2      105.50      100.49      2.59 o 
   2   6   2     1526.22     1574.51     10.65 o 
   3   6   2      747.10      847.19      8.39 o 
   4   6   2     2708.87     2928.78     18.75 o 
   5   6   2      368.05      402.72      7.35 o 
   6   6   2     1534.33     1511.50     16.79 o 
   7   6   2        0.72       -1.22      3.68 o 
   8   6   2      618.69      600.68     13.89 o 
   9   6   2       11.56       -2.32      7.99 o 
  10   6   2        6.54       15.90      8.24 o 
   1   7   2      331.17      311.35      4.13 o 
   2   7   2     4907.11     5117.20     46.51 o 
   3   7   2       46.16       63.51      3.67 o 
   4   7   2     9991.47    10654.65     54.71 o 
   5   7   2      233.31      225.18      5.44 o 
   6   7   2       26.88       37.40      5.09 o 
   7   7   2       35.61       38.20      5.73 o 
   8   7   2      353.64      320.85     12.04 o 
   9   7   2       68.29       75.47     11.08 o 
  10   7   2      741.36      778.74     27.29 o 
   0   8   2     3205.29     3188.09     26.97 o 
   1   8   2        0.24       -0.48      1.32 o 
   2   8   2     3211.78     3347.90     26.94 o 
   3   8   2     1755.75     1782.31     17.54 o 
   4   8   2      966.70      944.39     12.03 o 
   5   8   2      201.83      188.54      6.09 o 
   6   8   2     1790.55     1746.33     30.21 o 
   7   8   2      230.96      210.45      8.64 o 
   8   8   2      772.70      769.18     27.04 o 
   9   8   2        0.65       -6.23      7.96 o 
  10   8   2        2.84       15.55      8.46 o 
   1   9   2      669.81      688.42      6.69 o 
   2   9   2     4595.72     4775.65     41.99 o 
   3   9   2        0.06       12.91      2.90 o 
   4   9   2     2176.02     2106.18     17.08 o 
   5   9   2     1602.60     1649.16     24.41 o 
   6   9   2      146.79      173.70      9.77 o 
   7   9   2       25.41       29.90      6.36 o 
   8   9   2      451.62      437.12     13.88 o 
   9   9   2       50.64       45.41     10.17 o 
  10   9   2      651.12      634.00     19.16 o 
   0  10   2     2174.95     2101.91     18.16 o 
   1  10   2      184.91      209.53      3.97 o 
   2  10   2     1246.18     1215.12     10.07 o 
   3  10   2     2431.33     2502.09     23.70 o 
   4  10   2      396.24      368.88      6.58 o 
   5  10   2      561.15      604.90     10.64 o 
   6  10   2      853.52      882.18     16.28 o 
   7  10   2       51.89       65.75      7.48 o 
   8  10   2      769.50      776.20     27.54 o 
   9  10   2        0.40       -4.70      7.89 o 
  10  10   2        1.70       12.86      8.70 o 
   1  11   2      514.77      493.15      5.95 o 
   2  11   2     2348.44     2360.19     15.41 o 
   3  11   2      252.35      261.99      7.52 o 
   4  11   2     2710.57     2639.54     21.46 o 
   5  11   2      541.20      532.12      9.81 o 
   6  11   2      130.70      138.73     12.80 o 
   7  11   2      292.68      279.12     11.19 o 
   8  11   2       83.37      107.38     10.86 o 
   9  11   2       78.05       67.83     11.68 o 
   0  12   2      315.25      369.29      6.98 o 
   1  12   2        1.65       12.76      2.05 o 
   2  12   2     1425.91     1450.59     11.93 o 
   3  12   2      156.90      144.16      4.99 o 
   4  12   2      550.29      600.00     11.37 o 
   5  12   2        5.86        0.33      3.51 o 
   6  12   2     1022.80     1026.53     41.25 o 
   7  12   2       34.25       32.11      6.78 o 
   8  12   2      174.37      190.17     11.52 o 
   9  12   2       50.22       40.25     10.41 o 
   1  13   2     1853.91     1937.22     13.88 o 
   2  13   2     3148.98     3083.18     21.12 o 
   3  13   2      200.38      176.38      5.52 o 
   4  13   2     2867.64     2823.48     25.45 o 
   5  13   2      465.53      440.32      9.79 o 
   6  13   2      312.40      349.97     11.88 o 
   7  13   2      441.30      395.25     13.04 o 
   8  13   2       47.42       63.90      8.79 o 
   9  13   2      102.33      107.39     11.49 o 
   0  14   2     2007.93     2076.41     19.60 o 
   1  14   2      122.31       97.21      3.70 o 
   2  14   2      391.82      410.19     11.73 o 
   3  14   2        4.50        3.16      2.80 o 
   4  14   2     1161.06     1189.27     15.70 o 
   5  14   2      111.41      111.47      6.62 o 
   6  14   2      971.26     1009.27     34.75 o 
   7  14   2       47.94       37.06      7.36 o 
   8  14   2      408.82      395.37     14.35 o 
   9  14   2        4.12       -3.64      7.87 o 
   1  15   2       36.34       33.82      3.37 o 
   2  15   2     1274.39     1245.98     12.47 o 
   3  15   2        0.05        1.74      2.97 o 
   4  15   2     4408.31     4405.84     43.28 o 
   5  15   2       42.41       38.63      5.54 o 
   6  15   2      144.99      158.29     10.12 o 
   7  15   2      186.87      203.80     11.90 o 
   8  15   2      393.49      376.66     14.12 o 
   9  15   2       36.60       34.14      9.40 o 
   0  16   2     3970.42     4057.52     45.45 o 
   1  16   2      135.41      144.98      5.20 o 
   2  16   2      723.34      684.11      9.43 o 
   3  16   2        7.18        3.89      3.55 o 
   4  16   2      424.24      467.35     11.84 o 
   5  16   2      114.38      124.10      7.31 o 
   6  16   2     1349.75     1355.31     33.57 o 
   7  16   2        8.56        3.07      6.94 o 
   8  16   2      488.97      465.60     29.33 o 
   1  17   2        2.62        7.77      3.20 o 
   2  17   2     1649.90     1661.93     15.40 o 
   3  17   2      440.76      432.40      8.89 o 
   4  17   2       52.03       63.14      5.47 o 
   5  17   2        5.38       18.93      5.18 o 
   6  17   2      298.24      286.84     10.74 o 
   7  17   2      180.37      208.02     16.14 o 
   8  17   2      272.51      275.26     13.08 o 
   0  18   2     2590.94     2584.24     33.44 o 
   1  18   2      315.20      324.83      7.07 o 
   2  18   2      250.50      281.64      9.78 o 
   3  18   2     1426.81     1402.74     19.17 o 
   4  18   2       43.81       52.19      5.83 o 
   5  18   2      834.01      867.40     14.75 o 
   6  18   2     1400.61     1412.95     23.39 o 
   7  18   2        2.31        8.22      7.29 o 
   8  18   2      359.69      371.54     19.40 o 
   1  19   2       13.01       19.60      4.14 o 
   2  19   2      911.95      905.64     15.59 o 
   3  19   2      241.09      273.59      7.98 o 
   4  19   2       18.52       19.05      4.63 o 
   5  19   2      124.37      139.50      9.04 o 
   6  19   2      250.73      247.84     10.77 o 
   7  19   2      181.80      193.29     14.77 o 
   8  19   2      208.39      229.65     13.90 o 
   0  20   2     3148.49     3124.98     39.14 o 
   1  20   2      210.94      187.31      8.56 o 
   2  20   2       59.99       74.95      5.55 o 
   3  20   2      181.36      175.38      7.54 o 
   4  20   2       68.66       89.00      6.49 o 
   5  20   2      218.86      216.24      9.34 o 
   6  20   2      532.48      521.21     14.13 o 
   7  20   2        6.58        8.51      8.14 o 
   1  21   2        2.39        4.96      5.10 o 
   2  21   2      338.21      312.75     10.28 o 
   3  21   2       67.43       67.12      5.95 o 
   4  21   2     1363.47     1338.25     19.54 o 
   5  21   2       49.93       35.68      7.24 o 
   6  21   2       82.15       91.18      8.89 o 
   7  21   2       46.20       27.87      8.96 o 
   0  22   2     1194.55     1147.84     28.78 o 
   1  22   2       16.29       22.61      5.76 o 
   2  22   2      192.36      204.08      9.77 o 
   3  22   2        0.51       -3.78      4.66 o 
   4  22   2      310.43      366.03      9.98 o 
   5  22   2        1.07       -4.60      5.42 o 
   6  22   2      483.89      467.41     15.96 o 
   1  23   2       41.91       58.46      7.05 o 
   2  23   2      834.07      799.64     15.81 o 
   3  23   2       42.25       58.55      7.23 o 
   4  23   2      743.85      756.98     27.43 o 
   5  23   2       44.59       51.00      7.15 o 
   6  23   2       54.64       77.24     10.31 o 
   0  24   2       24.70       16.13     10.32 o 
   1  24   2        1.90        7.23      6.65 o 
   2  24   2      383.37      398.32     12.33 o 
   3  24   2      214.22      208.31     10.51 o 
   4  24   2      127.54      158.88      9.08 o 
   5  24   2       16.44       18.14      6.78 o 
   1  25   2      100.33       95.83      9.39 o 
   2  25   2      213.55      228.40     12.37 o 
   3  25   2       19.27       35.36      7.29 o 
   4  25   2      735.74      719.91     16.41 o 
   5  25   2       32.82       35.84      7.18 o 
   0  26   2      208.10      223.90     17.76 o 
   1  26   2        0.17       -8.88      6.52 o 
   2  26   2      169.54      176.02     11.71 o 
   3  26   2       94.28       94.08      9.09 o 
   4  26   2       60.45       71.26      8.87 o 
   1  27   2        3.80       -0.61      7.36 o 
   2  27   2      214.25      244.20     14.59 o 
   3  27   2        0.47        4.17      7.94 o 
   0  28   2      342.84      299.86     28.51 o 
   1  28   2        5.58       -6.26      7.93 o 
   2  28   2       54.76       58.02      9.50 o 
   1   0   3     7436.23     7540.99    109.71 o 
   2   0   3      380.68      393.55     11.23 o 
   3   0   3     1262.42     1257.45     15.21 o 
   4   0   3      324.32      322.45     12.72 o 
   5   0   3      769.89      763.38     15.77 o 
   6   0   3      392.25      402.15     12.64 o 
   7   0   3     3524.36     3484.49     43.10 o 
   8   0   3      284.10      309.68     13.28 o 
   9   0   3       27.54       35.12     10.82 o 
  10   0   3        5.18      -10.72     14.10 o 
   0   1   3      490.36      440.89     11.23 o 
   1   1   3     8312.44     8349.19     95.07 o 
   2   1   3      178.34      204.29      8.51 o 
   3   1   3      844.02      796.34      9.52 o 
   4   1   3       11.39       12.15      3.22 o 
   5   1   3      708.52      707.21     10.75 o 
   6   1   3      111.13       97.18      5.88 o 
   7   1   3        2.51       17.20      5.31 o 
   8   1   3       26.63       26.31      5.46 o 
   9   1   3      739.15      719.78     15.40 o 
  10   1   3        0.41       -9.36      6.51 o 
   1   2   3    11333.53    11053.22     94.45 o 
   2   2   3     5006.08     5184.01     36.54 o 
   3   2   3       15.09       11.75      2.47 o 
   4   2   3      406.68      391.38      8.24 o 
   5   2   3      323.34      326.61      8.45 o 
   6   2   3     1112.39     1105.51     14.47 o 
   7   2   3     1496.53     1469.64     18.00 o 
   8   2   3      413.01      404.69     11.30 o 
   9   2   3       29.45       48.71      6.99 o 
  10   2   3       53.93       57.20      9.06 o 
   0   3   3     1246.88     1256.51     17.70 o 
   1   3   3       32.99       40.51      3.67 o 
   2   3   3        3.60        4.31      3.87 o 
   3   3   3     2018.63     2012.63     16.55 o 
   4   3   3       82.43       98.37      3.69 o 
   5   3   3     1527.32     1520.04     22.39 o 
   6   3   3      505.79      510.63     10.05 o 
   7   3   3      307.59      303.92     10.78 o 
   8   3   3       74.55       84.97      7.45 o 
   9   3   3      394.23      393.21     11.99 o 
  10   3   3        3.55        0.17      8.45 o 
   1   4   3     4660.14     4732.13     30.88 o 
   2   4   3     1430.54     1520.35     13.47 o 
   3   4   3      506.70      483.61      6.87 o 
   4   4   3     1457.52     1536.92     13.40 o 
   5   4   3      672.59      659.21     10.43 o 
   6   4   3      275.79      274.09      7.76 o 
   7   4   3      250.12      264.89     10.58 o 
   8   4   3       20.55       13.23      6.34 o 
   9   4   3      122.15      149.90     10.48 o 
  10   4   3       92.09       97.06     21.18 o 
   0   5   3      691.76      695.06     11.87 o 
   1   5   3      314.89      308.30      5.83 o 
   2   5   3      821.74      806.57     17.48 o 
   3   5   3     3672.77     3705.53     34.43 o 
   4   5   3      248.12      255.71      8.49 o 
   5   5   3      359.35      372.66      8.14 o 
   6   5   3      329.71      331.85      9.58 o 
   7   5   3        8.17        5.62      5.36 o 
   8   5   3       56.72       49.01      6.86 o 
   9   5   3      486.42      490.37     14.79 o 
  10   5   3       20.39        6.55     11.19 o 
   1   6   3     3485.81     3538.76     30.54 o 
   2   6   3       95.88       89.52      3.55 o 
   3   6   3     2769.28     2913.94     21.26 o 
   4   6   3      285.86      268.06      5.76 o 
   5   6   3     1701.27     1753.35     25.96 o 
   6   6   3       16.35       13.10      4.48 o 
   7   6   3      454.73      423.01     12.70 o 
   8   6   3       11.72       17.01      5.90 o 
   9   6   3       66.29       73.23      9.15 o 
  10   6   3       46.89       23.64     12.68 o 
   0   7   3     4390.92     4261.46     46.07 o 
   1   7   3      719.33      756.65     12.02 o 
   2   7   3     1101.21     1093.74     19.13 o 
   3   7   3     5510.40     5743.36     67.88 o 
   4   7   3      403.81      366.77      5.95 o 
   5   7   3      572.90      540.62     11.51 o 
   6   7   3      298.78      296.70      9.35 o 
   7   7   3       34.09       39.37      6.80 o 
   8   7   3      519.36      495.76     18.14 o 
   9   7   3      668.26      666.46     23.68 o 
  10   7   3       19.61       12.28     11.57 o 
   1   8   3     5653.11     5806.61     55.44 o 
   2   8   3        2.53        6.04      2.28 o 
   3   8   3      380.19      378.69      8.36 o 
   4   8   3      537.53      504.74      8.96 o 
   5   8   3      783.23      776.52     15.50 o 
   6   8   3      134.59      129.56      7.56 o 
   7   8   3      759.63      697.27     15.87 o 
   8   8   3       21.86       25.26      7.22 o 
   9   8   3       83.89      110.02     10.38 o 
   0   9   3      218.34      241.90      6.90 o 
   1   9   3     1441.07     1516.49     12.31 o 
   2   9   3     2880.23     2946.69     33.51 o 
   3   9   3     3334.43     3438.58     50.73 o 
   4   9   3      337.14      347.36      7.89 o 
   5   9   3      667.70      649.02     19.19 o 
   6   9   3      394.92      395.04     11.43 o 
   7   9   3       11.06       19.91      6.46 o 
   8   9   3      185.19      189.13     13.36 o 
   9   9   3      692.61      711.70     40.97 o 
   1  10   3     1832.54     1797.67     19.02 o 
   2  10   3       10.66       17.54      2.49 o 
   3  10   3      170.31      165.25      5.50 o 
   4  10   3       62.25       58.78      4.12 o 
   5  10   3      308.84      292.39     13.01 o 
   6  10   3       50.70       41.47      5.80 o 
   7  10   3      309.26      292.00     13.74 o 
   8  10   3       68.14       58.68      8.68 o 
   9  10   3       57.25       51.20      9.14 o 
   0  11   3       79.98       82.33      5.29 o 
   1  11   3      142.52      147.48      4.39 o 
   2  11   3      196.42      189.23      4.59 o 
   3  11   3     1983.13     1943.59     20.18 o 
   4  11   3       46.08       64.76      4.41 o 
   5  11   3      675.84      647.92     18.93 o 
   6  11   3      218.25      198.47     11.99 o 
   7  11   3       11.02        9.63      7.51 o 
   8  11   3      109.99      107.57     10.13 o 
   9  11   3      328.39      362.76     19.41 o 
   1  12   3     2355.97     2328.42     17.14 o 
   2  12   3      676.36      678.89     10.12 o 
   3  12   3      137.12      158.50      5.38 o 
   4  12   3      882.05      854.12     15.23 o 
   5  12   3      329.61      316.41      9.68 o 
   6  12   3       68.50       70.22      7.78 o 
   7  12   3      140.50      183.72     12.81 o 
   8  12   3        0.52       -2.92      6.34 o 
   9  12   3      115.12      112.37     12.16 o 
   0  13   3     1328.95     1318.79     23.03 o 
   1  13   3       89.34       96.18      3.96 o 
   2  13   3      264.07      260.06      6.21 o 
   3  13   3     2895.56     2844.59     21.95 o 
   4  13   3      300.89      330.42      7.83 o 
   5  13   3      745.23      722.48     19.46 o 
   6  13   3      491.17      485.49     23.63 o 
   7  13   3       88.62       96.65     13.53 o 
   8  13   3      196.11      212.37     15.66 o 
   9  13   3      297.27      312.40     19.62 o 
   1  14   3     2401.14     2416.63     18.53 o 
   2  14   3      177.03      169.20      5.54 o 
   3  14   3      765.87      805.28     10.53 o 
   4  14   3     1317.63     1315.87     18.87 o 
   5  14   3     1087.50     1069.66     23.13 o 
   6  14   3        3.55        3.81      5.81 o 
   7  14   3      364.52      375.73     21.39 o 
   8  14   3       28.88       30.22      9.98 o 
   0  15   3      767.11      750.78     23.43 o 
   1  15   3      823.75      855.88     10.44 o 
   2  15   3       12.80        1.70      3.03 o 
   3  15   3     1419.34     1418.60     14.41 o 
   4  15   3        4.56       11.23      3.72 o 
   5  15   3      168.11      181.78     10.55 o 
   6  15   3      108.12       91.61      8.96 o 
   7  15   3       17.08       18.20      7.46 o 
   8  15   3       93.36       99.28     12.80 o 
   1  16   3     2050.08     2040.37     17.27 o 
   2  16   3       38.99       27.83      3.91 o 
   3  16   3      360.66      350.35      9.81 o 
   4  16   3      132.19      150.49      9.14 o 
   5  16   3      400.59      391.20     12.77 o 
   6  16   3       23.95       21.51      7.32 o 
   7  16   3      554.36      486.92     27.59 o 
   8  16   3       18.14       16.13      7.88 o 
   0  17   3      729.04      713.08     16.85 o 
   1  17   3      262.06      313.91      7.28 o 
   2  17   3       34.28       33.78      4.15 o 
   3  17   3      232.44      221.83      6.91 o 
   4  17   3      103.06      109.88      8.67 o 
   5  17   3      457.90      431.90     12.20 o 
   6  17   3      100.92      116.42      9.99 o 
   7  17   3      118.07      127.68     10.88 o 
   8  17   3       38.26       23.15      8.32 o 
   1  18   3     2501.36     2499.25     21.82 o 
   2  18   3      389.00      375.58      8.08 o 
   3  18   3      161.33      187.18      7.33 o 
   4  18   3      325.02      268.36      8.29 o 
   5  18   3        3.68       13.49      5.96 o 
   6  18   3       27.34       25.41      7.77 o 
   7  18   3      561.68      522.72     21.25 o 
   0  19   3      639.02      586.16     16.31 o 
   1  19   3      490.84      531.15     11.07 o 
   2  19   3        3.45       19.55      4.43 o 
   3  19   3      216.96      229.18      7.86 o 
   4  19   3        0.41        5.70      4.52 o 
   5  19   3      569.83      549.63     17.68 o 
   6  19   3      260.83      257.09     16.75 o 
   7  19   3       40.27       50.31      9.19 o 
   1  20   3      965.82      938.43     18.09 o 
   2  20   3      797.85      776.85     13.38 o 
   3  20   3       54.37       62.79      5.96 o 
   4  20   3      598.61      577.47     11.61 o 
   5  20   3      141.79      158.46      9.94 o 
   6  20   3      256.20      260.80     13.77 o 
   7  20   3      487.42      460.51     24.56 o 
   0  21   3       86.57       87.52      9.69 o 
   1  21   3      591.99      560.26     13.17 o 
   2  21   3      195.85      187.19      9.19 o 
   3  21   3      494.87      477.69     11.60 o 
   4  21   3        0.65        5.79      5.71 o 
   5  21   3      159.60      169.53     10.33 o 
   6  21   3        6.33       -2.01      7.49 o 
   1  22   3      609.08      604.48     13.84 o 
   2  22   3       66.51       63.08      7.33 o 
   3  22   3       67.59       65.94      8.54 o 
   4  22   3      323.76      308.17     10.41 o 
   5  22   3      141.79      148.91     11.97 o 
   6  22   3       24.15       15.15      7.49 o 
   0  23   3       13.55       11.70      9.97 o 
   1  23   3        3.61       18.97      6.42 o 
   2  23   3       32.60       36.53      6.88 o 
   3  23   3      800.54      811.73     16.55 o 
   4  23   3       32.68       45.93      7.06 o 
   5  23   3      193.64      194.36     11.23 o 
   1  24   3      601.21      574.90     14.10 o 
   2  24   3       22.65       33.42      6.93 o 
   3  24   3       22.91       35.81      7.28 o 
   4  24   3       61.44       46.26      8.77 o 
   5  24   3      139.53      145.93     10.57 o 
   0  25   3      175.56      122.78     23.11 o 
   1  25   3        0.95       16.01      7.38 o 
   2  25   3      144.87      171.41     10.47 o 
   3  25   3      498.99      510.63     14.30 o 
   4  25   3        3.02        7.65      7.70 o 
   1  26   3      302.53      278.90     12.96 o 
   2  26   3       12.92       11.98      7.74 o 
   3  26   3       39.72       46.04      7.81 o 
   0  27   3       49.79       46.32     12.47 o 
   1  27   3       41.15       53.07      9.48 o 
   2  27   3      226.03      239.85     13.60 o 
   0   0   4     1980.28     2040.07     43.43 o 
   1   0   4     1336.70     1368.63     23.98 o 
   2   0   4      713.33      711.19     17.14 o 
   3   0   4      369.88      388.07      9.06 o 
   4   0   4      218.78      215.04     11.63 o 
   5   0   4     1646.05     1540.67     30.22 o 
   6   0   4      176.43      188.40     13.38 o 
   7   0   4       72.94       65.41     10.90 o 
   8   0   4      209.33      213.78     23.34 o 
   9   0   4       17.27       14.20     15.58 o 
   1   1   4       38.01       55.01      4.86 o 
   2   1   4     1736.54     1691.38     22.84 o 
   3   1   4       15.64       16.61      3.07 o 
   4   1   4     1673.58     1626.70     36.64 o 
   5   1   4      135.51      148.89      7.99 o 
   6   1   4      714.01      704.36     15.11 o 
   7   1   4       24.14       17.03      6.07 o 
   8   1   4      264.73      280.22     11.92 o 
   9   1   4       57.09       61.08      9.23 o 
   0   2   4     2845.47     2867.24     53.15 o 
   1   2   4     3536.29     3435.47     27.79 o 
   2   2   4      690.10      698.53     14.51 o 
   3   2   4      781.32      837.81     11.44 o 
   4   2   4      115.43      135.40      7.39 o 
   5   2   4     1351.44     1303.29     19.46 o 
   6   2   4     1947.33     1947.16     25.96 o 
   7   2   4       14.44       14.06      6.23 o 
   8   2   4      238.54      264.09     10.69 o 
   9   2   4      319.48      341.02     14.77 o 
   1   3   4     5937.25     5796.48     70.09 o 
   2   3   4     4673.62     4673.42     35.41 o 
   3   3   4       67.07       78.70      4.56 o 
   4   3   4      984.46      904.57     15.12 o 
   5   3   4      118.13      123.57      7.68 o 
   6   3   4       89.48      145.30      9.79 o 
   7   3   4      618.75      584.49     13.32 o 
   8   3   4      204.81      206.86      9.95 o 
   9   3   4       52.71       69.66      8.05 o 
   0   4   4     2528.54     2578.84     56.87 o 
   1   4   4       31.83       44.80      5.25 o 
   2   4   4     3901.13     4062.15     31.67 o 
   3   4   4     1181.84     1196.14     12.92 o 
   4   4   4      333.66      319.79      8.62 o 
   5   4   4      262.64      277.49      8.61 o 
   6   4   4     2029.79     1956.91     23.66 o 
   7   4   4      548.34      508.99     12.67 o 
   8   4   4      356.02      364.43     16.32 o 
   9   4   4      352.76      358.40     12.60 o 
   1   5   4     4957.29     5001.93     45.87 o 
   2   5   4       94.24      131.00      5.25 o 
   3   5   4     1054.66     1099.29     15.25 o 
   4   5   4     1341.45     1343.69     18.80 o 
   5   5   4      304.59      308.18      8.16 o 
   6   5   4       72.87       99.29      8.81 o 
   7   5   4      194.52      194.34      9.18 o 
   8   5   4      141.57      150.02      9.46 o 
   9   5   4      224.64      225.97     11.01 o 
   0   6   4     1796.68     1789.69     46.77 o 
   1   6   4        9.61       17.22      3.69 o 
   2   6   4      851.58      908.87     11.27 o 
   3   6   4       83.75       87.74      5.39 o 
   4   6   4      273.56      286.81      8.22 o 
   5   6   4       23.75       32.14      5.26 o 
   6   6   4      347.73      328.15     10.50 o 
   7   6   4       20.90       18.06      5.65 o 
   8   6   4      291.97      283.79     11.06 o 
   9   6   4       72.78       71.38      8.38 o 
   1   7   4      777.92      784.55     10.45 o 
   2   7   4     1381.25     1406.02     25.66 o 
   3   7   4      543.29      493.84     10.71 o 
   4   7   4     1280.01     1292.13     17.20 o 
   5   7   4      111.82      125.76      7.39 o 
   6   7   4       81.34       89.71      7.22 o 
   7   7   4       86.82       81.09      7.46 o 
   8   7   4      228.40      226.27     10.71 o 
   9   7   4       65.90       83.39      9.84 o 
   0   8   4     1144.27     1158.72     38.96 o 
   1   8   4       25.67       31.71      3.70 o 
   2   8   4      373.41      392.03     10.03 o 
   3   8   4      839.82      839.05     17.34 o 
   4   8   4      207.87      238.50      8.41 o 
   5   8   4       27.91       20.62      5.14 o 
   6   8   4      693.25      675.35     14.10 o 
   7   8   4       84.58       72.62      7.34 o 
   8   8   4      236.07      232.58     11.27 o 
   9   8   4        8.16       -2.81      7.63 o 
   1   9   4      395.84      371.68      7.59 o 
   2   9   4     2720.10     2782.85     40.51 o 
   3   9   4      279.93      278.56      8.84 o 
   4   9   4     1882.23     1912.11     40.71 o 
   5   9   4      565.64      572.19     12.52 o 
   6   9   4      408.38      411.65     11.57 o 
   7   9   4       26.74       28.28      6.30 o 
   8   9   4      183.41      214.46     12.25 o 
   9   9   4       52.89       51.30      9.30 o 
   0  10   4     1255.28     1221.30     18.85 o 
   1  10   4      183.57      223.53      8.53 o 
   2  10   4      100.48      114.87      4.98 o 
   3  10   4     1752.59     1762.34     33.60 o 
   4  10   4      183.89      190.97      8.10 o 
   5  10   4      288.63      302.28      9.98 o 
   6  10   4      542.80      556.20     13.29 o 
   7  10   4        6.22        2.87      5.73 o 
   8  10   4      304.00      266.08     12.40 o 
   9  10   4       34.88       49.64      9.67 o 
   1  11   4     2751.84     2796.12     30.94 o 
   2  11   4     1381.77     1392.40     20.32 o 
   3  11   4        7.71       11.25      3.87 o 
   4  11   4      739.00      733.53     20.97 o 
   5  11   4      276.90      241.83      9.21 o 
   6  11   4      136.43      171.21      9.34 o 
   7  11   4      266.83      249.07     19.58 o 
   8  11   4      121.19      144.24     13.62 o 
   0  12   4     1133.94     1125.37     26.88 o 
   1  12   4       39.18       66.22      4.24 o 
   2  12   4     1001.33     1031.43     16.00 o 
   3  12   4      709.69      665.71     10.28 o 
   4  12   4      152.77      162.12      8.04 o 
   5  12   4       17.95       21.74      5.71 o 
   6  12   4      789.19      794.42     32.80 o 
   7  12   4       59.75       61.58      8.76 o 
   8  12   4      197.52      216.80     15.02 o 
   1  13   4     2245.85     2246.93     28.29 o 
   2  13   4      566.54      585.46      9.91 o 
   3  13   4      726.57      701.12     13.45 o 
   4  13   4      606.86      590.42     12.73 o 
   5  13   4      241.42      215.19      9.19 o 
   6  13   4       19.92       23.40      7.24 o 
   7  13   4      333.67      293.25     20.51 o 
   8  13   4       95.26      106.30     10.88 o 
   0  14   4     1690.04     1672.11     35.06 o 
   1  14   4        0.66        8.34      3.68 o 
   2  14   4     1182.78     1144.06     17.69 o 
   3  14   4       54.31       69.76      6.62 o 
   4  14   4      252.53      276.06      9.73 o 
   5  14   4       22.07       21.38      5.91 o 
   6  14   4      440.06      457.24     23.05 o 
   7  14   4       18.10       20.40      7.74 o 
   8  14   4      286.11      277.56     17.25 o 
   1  15   4      435.22      435.13      8.76 o 
   2  15   4       19.51       23.17      4.34 o 
   3  15   4      108.95      115.45      6.13 o 
   4  15   4     1038.33     1002.41     19.09 o 
   5  15   4       59.30       64.25      8.55 o 
   6  15   4        8.90       16.09      7.38 o 
   7  15   4      131.67      153.61     11.71 o 
   8  15   4      109.99      111.34     12.78 o 
   0  16   4     1274.83     1257.13     22.88 o 
   1  16   4      255.38      270.87      7.77 o 
   2  16   4      174.43      181.08      7.08 o 
   3  16   4       18.22        7.76      3.98 o 
   4  16   4       52.31       63.51      7.08 o 
   5  16   4      141.50      144.45     10.46 o 
   6  16   4      259.84      256.94     12.10 o 
   7  16   4        0.47       -8.11      7.13 o 
   1  17   4      280.04      263.33      8.64 o 
   2  17   4      965.31      954.71     17.89 o 
   3  17   4       70.42       85.07      5.64 o 
   4  17   4      257.41      254.56     11.56 o 
   5  17   4        9.28       21.36      7.50 o 
   6  17   4      128.28      125.10     10.72 o 
   7  17   4      146.64      149.19     11.92 o 
   0  18   4      743.33      719.44     20.17 o 
   1  18   4      428.42      432.43     10.56 o 
   2  18   4      145.11      187.49      7.59 o 
   3  18   4     1074.47     1019.77     18.14 o 
   4  18   4       24.68       27.18      8.27 o 
   5  18   4      752.32      771.01     26.69 o 
   6  18   4      797.83      819.43     41.31 o 
   7  18   4        7.60       18.66      8.95 o 
   1  19   4      299.59      282.09      9.33 o 
   2  19   4      929.78      932.41     15.55 o 
   3  19   4        6.65       19.85      5.05 o 
   4  19   4      337.53      309.48     11.14 o 
   5  19   4       31.43       48.36      8.57 o 
   6  19   4      115.29      159.94     12.34 o 
   0  20   4     1237.03     1152.96     39.76 o 
   1  20   4      427.06      423.61     11.20 o 
   2  20   4        1.63       23.52      6.27 o 
   3  20   4      268.34      238.97      8.53 o 
   4  20   4       32.13       41.01      7.65 o 
   5  20   4      236.71      222.40     12.01 o 
   6  20   4      165.18      186.64     17.53 o 
   1  21   4      124.42      136.03      8.35 o 
   2  21   4       56.76       52.41      7.27 o 
   3  21   4       13.89       19.15      6.62 o 
   4  21   4      344.78      325.45     12.25 o 
   5  21   4       15.70       16.20      8.20 o 
   0  22   4      432.17      382.63     15.30 o 
   1  22   4        7.51        9.40      6.07 o 
   2  22   4       87.86       99.35      9.11 o 
   3  22   4       30.59       30.93      7.12 o 
   4  22   4       34.28       42.50      8.76 o 
   5  22   4        0.71       -4.31      7.64 o 
   1  23   4      174.73      172.67     10.39 o 
   2  23   4      221.07      241.80     11.16 o 
   3  23   4      187.62      220.69     11.26 o 
   4  23   4      375.08      370.35     16.92 o 
   0  24   4      178.04      173.96     16.92 o 
   1  24   4        0.23        7.63      6.63 o 
   2  24   4      297.47      294.73     12.79 o 
   3  24   4      130.35      119.48     11.25 o 
   4  24   4       34.87       36.58     10.55 o 
   1  25   4      289.85      258.28     13.12 o 
   2  25   4      222.21      227.15     11.69 o 
   3  25   4        5.51        3.24      8.19 o 
   0  26   4      194.33      186.26     18.03 o 
   1  26   4        1.48       -5.67      7.52 o 
   1   0   5      171.06      182.93     10.78 o 
   2   0   5      535.31      534.55     16.47 o 
   3   0   5       77.54      102.91     14.92 o 
   4   0   5      610.29      630.43     37.20 o 
   5   0   5      592.77      562.35     19.30 o 
   6   0   5      266.61      262.20     18.78 o 
   7   0   5      677.08      595.48     40.01 o 
   8   0   5      327.87      323.45     29.12 o 
   9   0   5        0.33       -4.04     16.64 o 
   0   1   5     1139.92     1136.32     23.54 o 
   1   1   5     1239.11     1192.00     23.27 o 
   2   1   5      111.25      120.26      6.09 o 
   3   1   5      827.76      775.16     14.49 o 
   4   1   5        0.31        5.20      4.80 o 
   5   1   5      416.62      436.38     12.33 o 
   6   1   5      136.30      163.33      9.83 o 
   7   1   5        5.27        8.71      7.95 o 
   8   1   5      116.04      148.52     17.12 o 
   9   1   5      182.38      213.48     16.15 o 
   1   2   5     1161.74     1119.24     14.62 o 
   2   2   5     1675.88     1641.56     21.80 o 
   3   2   5      231.81      234.64      8.70 o 
   4   2   5      676.91      653.12     14.07 o 
   5   2   5      343.18      314.23     10.94 o 
   6   2   5      395.96      398.19     12.67 o 
   7   2   5      564.49      509.36     15.06 o 
   8   2   5      259.23      248.38     12.70 o 
   9   2   5       39.05       49.07     11.51 o 
   0   3   5     1324.60     1343.74     20.86 o 
   1   3   5       77.64       92.57      5.22 o 
   2   3   5       65.43       95.67      7.36 o 
   3   3   5     1828.15     1819.94     23.22 o 
   4   3   5       74.02       87.48      7.29 o 
   5   3   5     1043.77     1036.02     18.44 o 
   6   3   5      706.27      716.97     16.62 o 
   7   3   5       54.19       63.01      8.57 o 
   8   3   5      288.43      266.70     12.89 o 
   9   3   5      111.42      114.03     13.59 o 
   1   4   5      230.55      211.23      6.55 o 
   2   4   5     1655.18     1605.49     16.70 o 
   3   4   5        2.69       18.55      4.65 o 
   4   4   5     1139.09     1151.06     16.76 o 
   5   4   5      752.56      774.62     16.43 o 
   6   4   5      103.09      122.18     10.14 o 
   7   4   5      110.48      109.51      9.65 o 
   8   4   5       53.36       56.48      9.26 o 
   9   4   5      108.68      114.95     11.46 o 
   0   5   5      333.70      346.26     10.94 o 
   1   5   5       26.51       26.97      3.93 o 
   2   5   5      628.23      617.95     12.49 o 
   3   5   5     1306.04     1294.32     25.84 o 
   4   5   5      261.16      269.55      8.83 o 
   5   5   5      229.66      245.01     10.48 o 
   6   5   5      715.61      745.88     17.56 o 
   7   5   5        1.54       -3.72      6.23 o 
   8   5   5      247.49      238.01     12.82 o 
   1   6   5      422.33      395.13      8.46 o 
   2   6   5      216.04      221.81      9.01 o 
   3   6   5       95.32      121.96      6.95 o 
   4   6   5      732.57      739.97     13.49 o 
   5   6   5      748.51      726.26     24.17 o 
   6   6   5        5.60        8.99      6.63 o 
   7   6   5      408.77      388.40     18.21 o 
   8   6   5       13.26       16.29      7.59 o 
   0   7   5      781.21      777.24     16.13 o 
   1   7   5      620.23      617.29     11.22 o 
   2   7   5      185.42      171.01      6.53 o 
   3   7   5      961.27     1001.22     15.31 o 
   4   7   5      316.45      305.55     11.06 o 
   5   7   5      248.68      269.04     11.24 o 
   6   7   5      102.59      105.29      9.31 o 
   7   7   5       22.93       39.83      8.98 o 
   8   7   5      340.04      323.75     16.09 o 
   1   8   5     1706.33     1770.27     26.41 o 
   2   8   5        4.69       11.49      3.96 o 
   3   8   5        9.40       19.16      6.95 o 
   4   8   5      670.00      682.84     21.87 o 
   5   8   5      449.01      443.64     20.10 o 
   6   8   5        7.89        4.85      6.44 o 
   7   8   5      856.85      846.67     19.51 o 
   8   8   5        2.15        8.83      7.67 o 
   0   9   5      277.81      263.65     10.75 o 
   1   9   5      389.40      414.22      8.95 o 
   2   9   5     1008.03      996.00     21.17 o 
   3   9   5      506.42      510.46     18.67 o 
   4   9   5      209.75      232.93     10.48 o 
   5   9   5      225.55      223.91     10.74 o 
   6   9   5      342.40      353.14     13.46 o 
   7   9   5        8.06       24.80      7.76 o 
   8   9   5      206.91      225.56     15.23 o 
   1  10   5      205.77      216.33      7.14 o 
   2  10   5      363.53      390.42      8.96 o 
   3  10   5       16.66       20.66      6.06 o 
   4  10   5      441.89      459.56     14.40 o 
   5  10   5      106.83      123.15      9.54 o 
   6  10   5        5.21       16.31      6.92 o 
   7  10   5      309.71      277.24     11.42 o 
   8  10   5        0.48        0.41      7.37 o 
   0  11   5      754.84      788.91     39.83 o 
   1  11   5      215.51      210.63      7.31 o 
   2  11   5      766.27      775.85     20.89 o 
   3  11   5      293.90      275.76     12.57 o 
   4  11   5      144.50      159.52     11.10 o 
   5  11   5      283.64      244.49     11.49 o 
   6  11   5      752.03      722.19     28.48 o 
   7  11   5        3.68       -3.19      6.25 o 
   8  11   5      256.86      263.31     13.57 o 
   1  12   5      438.83      435.32      9.82 o 
   2  12   5      464.96      478.40     11.25 o 
   3  12   5       62.97       91.91      8.49 o 
   4  12   5      579.52      565.90     15.19 o 
   5  12   5      255.70      247.48     11.54 o 
   6  12   5        2.38       14.24      6.29 o 
   7  12   5      265.44      259.17     12.79 o 
   0  13   5      666.31      650.10     33.63 o 
   1  13   5       38.63       39.38      5.61 o 
   2  13   5      169.75      162.38      8.17 o 
   3  13   5     1792.28     1789.59     63.01 o 
   4  13   5      143.94      160.19     10.50 o 
   5  13   5      439.76      454.75     14.94 o 
   6  13   5      308.34      294.42     17.20 o 
   7  13   5       26.85       35.41      8.74 o 
   1  14   5      489.11      493.53     10.48 o 
   2  14   5       41.68       41.26      5.49 o 
   3  14   5      149.52      192.09     10.37 o 
   4  14   5      503.96      507.08     21.72 o 
   5  14   5     1014.44     1032.16     47.01 o 
   6  14   5        9.80        3.13      7.57 o 
   7  14   5      241.41      255.54     13.41 o 
   0  15   5      409.57      388.40     19.51 o 
   1  15   5       76.16       90.46      6.50 o 
   2  15   5        2.57        1.30      4.61 o 
   3  15   5      443.27      450.34     14.18 o 
   4  15   5        5.05       -0.47      6.59 o 
   5  15   5       10.23       30.16      9.18 o 
   6  15   5      130.54      132.53     11.26 o 
   7  15   5        0.73       -0.41      7.52 o 
   1  16   5      208.86      217.14      9.10 o 
   2  16   5      419.47      409.10     10.35 o 
   3  16   5       24.42       23.01      7.15 o 
   4  16   5       86.64       86.88      9.50 o 
   5  16   5      159.65      193.84     15.06 o 
   6  16   5      107.50      121.24     13.47 o 
   0  17   5      438.44      397.91     19.94 o 
   1  17   5       14.73       13.79      5.36 o 
   2  17   5        0.82       11.75      5.36 o 
   3  17   5       74.21       66.51      8.76 o 
   4  17   5        2.76       -3.76      8.24 o 
   5  17   5       57.16       46.53     12.34 o 
   6  17   5      288.36      303.21     15.34 o 
   1  18   5      474.41      436.45     11.21 o 
   2  18   5      599.53      592.37     16.17 o 
   3  18   5       74.43       69.97      8.88 o 
   4  18   5      303.66      280.51     26.81 o 
   5  18   5       62.17       80.40     11.64 o 
   6  18   5       98.27      126.20     11.63 o 
   0  19   5      460.03      419.46     15.51 o 
   1  19   5      165.62      192.61      9.23 o 
   2  19   5        3.79       19.33      5.99 o 
   3  19   5      494.24      496.13     18.03 o 
   4  19   5        0.38        1.24      8.76 o 
   5  19   5      375.82      367.80     17.24 o 
   1  20   5      103.80      104.75      7.89 o 
   2  20   5      400.92      370.02     10.94 o 
   3  20   5        8.58       19.49     11.17 o 
   4  20   5      165.34      136.97     13.11 o 
   5  20   5      111.72      137.81     17.18 o 
   0  21   5      266.13      234.98     14.15 o 
   1  21   5      343.56      338.93     10.82 o 
   2  21   5        0.61        3.81      6.51 o 
   3  21   5      359.62      339.18     27.09 o 
   4  21   5        4.81        6.98     11.38 o 
   1  22   5        8.61        7.23      6.06 o 
   2  22   5       65.22       52.40      7.98 o 
   3  22   5        0.21        7.43     11.83 o 
   0  23   5       27.76        9.70      8.95 o 
   1  23   5        0.89       -6.31      6.88 o 
   2  23   5       67.47       79.55      9.07 o 
   3  23   5      353.84      328.84     24.92 o 
   1  24   5      125.37      119.69      9.87 o 
   0   0   6       73.37       61.86     14.45 o 
   1   0   6      967.01      955.30     37.45 o 
   2   0   6       79.32       84.82     11.00 o 
   3   0   6      417.76      435.17     20.33 o 
   4   0   6       21.10       41.43      9.89 o 
   5   0   6      531.10      478.24     25.91 o 
   6   0   6       48.72       41.06     10.33 o 
   7   0   6        4.83       23.86     16.05 o 
   8   0   6        4.97       -6.46     16.92 o 
   1   1   6      489.58      483.43     12.36 o 
   2   1   6      279.78      262.82     10.07 o 
   3   1   6        1.11        0.69      5.17 o 
   4   1   6      665.79      626.19     14.87 o 
   5   1   6       98.20      101.19      8.79 o 
   6   1   6      149.26      165.08     10.68 o 
   7   1   6      440.00      452.49     17.85 o 
   8   1   6       30.20       29.74     10.80 o 
   0   2   6      804.78      736.61     26.49 o 
   1   2   6      586.61      565.43     11.46 o 
   2   2   6      227.81      248.52      9.77 o 
   3   2   6      420.58      399.09     11.72 o 
   4   2   6       19.74       16.82      6.02 o 
   5   2   6      493.68      474.39     13.77 o 
   6   2   6      200.54      197.14     13.11 o 
   7   2   6        4.33        7.58      7.44 o 
   8   2   6       48.17       36.78     11.02 o 
   1   3   6      472.46      456.65     16.23 o 
   2   3   6     1060.41      969.73     15.54 o 
   3   3   6       15.47       31.33      5.76 o 
   4   3   6      473.29      429.29     15.08 o 
   5   3   6      115.85      144.77      8.68 o 
   6   3   6        1.36        8.21      7.17 o 
   7   3   6      243.06      235.94     12.83 o 
   8   3   6      123.43      132.64     13.94 o 
   0   4   6     1368.01     1305.23     36.15 o 
   1   4   6      106.09      111.09      6.57 o 
   2   4   6     1768.89     1716.02     21.28 o 
   3   4   6     1030.74      974.00     15.93 o 
   4   4   6       47.85       47.17      6.37 o 
   5   4   6      599.59      582.23     22.47 o 
   6   4   6      451.96      411.79     14.26 o 
   7   4   6       32.07       30.33      8.26 o 
   8   4   6      104.92       99.73     10.97 o 
   1   5   6      785.18      745.20     14.11 o 
   2   5   6        6.23       29.46      5.57 o 
   3   5   6        1.24       18.21      5.45 o 
   4   5   6      390.88      375.25     10.95 o 
   5   5   6      404.55      425.55     13.94 o 
   6   5   6      157.11      172.06     11.73 o 
   7   5   6      258.41      259.68     13.00 o 
   0   6   6     1151.81     1120.79     21.10 o 
   1   6   6      115.60      112.03      6.55 o 
   2   6   6      349.45      334.97     10.11 o 
   3   6   6      990.60     1001.67     24.11 o 
   4   6   6        1.63        7.75      6.20 o 
   5   6   6      218.70      234.07     11.43 o 
   6   6   6       45.26       46.61      8.81 o 
   7   6   6        3.23       11.99      7.81 o 
   1   7   6      342.05      345.89      9.04 o 
   2   7   6      179.65      177.69      8.32 o 
   3   7   6      119.90      135.10      8.16 o 
   4   7   6       65.18       65.98      8.25 o 
   5   7   6      441.28      458.78     14.70 o 
   6   7   6       38.06       26.40      8.30 o 
   7   7   6      271.28      278.49     13.82 o 
   0   8   6      609.41      585.87     15.81 o 
   1   8   6       14.80       21.78      4.86 o 
   2   8   6       15.70       16.67      5.59 o 
   3   8   6      369.54      395.94     13.00 o 
   4   8   6        0.26        1.94      6.39 o 
   5   8   6       18.83       27.97      7.77 o 
   6   8   6       94.13       79.14      9.70 o 
   7   8   6       28.81       34.55      9.08 o 
   1   9   6      440.87      437.47     10.13 o 
   2   9   6      458.12      446.50     11.53 o 
   3   9   6       31.93       44.18      7.49 o 
   4   9   6      292.71      305.36     12.36 o 
   5   9   6      310.84      301.13     13.01 o 
   6   9   6      152.88      160.75     13.00 o 
   7   9   6      188.12      213.67     13.54 o 
   0  10   6      964.51      968.82     44.79 o 
   1  10   6       12.24       37.82      5.50 o 
   2  10   6       12.18       15.50      6.35 o 
   3  10   6      651.95      651.51     16.07 o 
   4  10   6        7.28       10.68      6.74 o 
   5  10   6      142.82      152.61     11.24 o 
   6  10   6      145.64      152.35     11.86 o 
   7  10   6       17.51       23.40      8.60 o 
   1  11   6      971.28      984.46     27.43 o 
   2  11   6      545.12      515.09     17.75 o 
   3  11   6        3.39       17.25      7.11 o 
   4  11   6      131.90      147.63     10.91 o 
   5  11   6      295.54      280.50     12.91 o 
   6  11   6       38.47       58.30      9.30 o 
   7  11   6      255.48      263.84     14.77 o 
   0  12   6     1091.66     1168.80     53.85 o 
   1  12   6       36.14       43.77      6.46 o 
   2  12   6      453.05      468.87     23.48 o 
   3  12   6      800.89      834.11     18.80 o 
   4  12   6        9.53        8.26      6.94 o 
   5  12   6      159.61      205.57     16.48 o 
   6  12   6      304.54      297.78     13.71 o 
   1  13   6      249.07      243.06      9.60 o 
   2  13   6       93.59      119.61      9.69 o 
   3  13   6       70.73       95.64      9.44 o 
   4  13   6      132.88      147.72     11.36 o 
   5  13   6      247.60      234.16     12.42 o 
   6  13   6       51.99       57.30      9.55 o 
   0  14   6      372.90      380.93     17.92 o 
   1  14   6      104.04      114.78      8.38 o 
   2  14   6      696.16      691.90     17.11 o 
   3  14   6      379.88      403.43     13.98 o 
   4  14   6       10.80        1.92      7.36 o 
   5  14   6       80.31      117.67     11.54 o 
   6  14   6       77.13       75.01     12.10 o 
   1  15   6      110.97      118.67      9.98 o 
   2  15   6       24.07       32.96      7.75 o 
   3  15   6        0.13       -1.65      7.34 o 
   4  15   6      137.96      130.16     15.15 o 
   5  15   6       51.55       50.22      9.53 o 
   0  16   6      209.50      202.88     15.03 o 
   1  16   6      136.41      139.83     10.30 o 
   2  16   6       57.14       71.96      9.14 o 
   3  16   6      255.39      256.44     12.55 o 
   4  16   6        4.29       -3.78      7.54 o 
   5  16   6      195.67      214.29     18.85 o 
   1  17   6      177.04      194.44     13.03 o 
   2  17   6      309.08      309.60     22.78 o 
   3  17   6       30.29       44.21      9.14 o 
   4  17   6      140.86      159.19     14.80 o 
   5  17   6       21.32       23.40     10.27 o 
   0  18   6      102.29       99.04     13.95 o 
   1  18   6      148.27      161.31     11.27 o 
   2  18   6       91.84      117.38     12.22 o 
   3  18   6      253.63      251.13     13.43 o 
   4  18   6       21.95       35.11     10.76 o 
   1  19   6      179.10      206.95     13.98 o 
   2  19   6      477.30      467.83     30.41 o 
   3  19   6        4.16        4.29      9.19 o 
   4  19   6      271.32      291.92     20.67 o 
   0  20   6      302.48      320.55     19.48 o 
   1  20   6      209.22      211.59     12.48 o 
   2  20   6        1.13       10.12      9.37 o 
   3  20   6      207.09      258.98     30.01 o 
   1  21   6      133.46      144.95     11.66 o 
   2  21   6       33.92       34.89     10.64 o 
   1   0   7        9.04       11.44      8.82 o 
   2   0   7      377.90      380.94     17.68 o 
   3   0   7       18.80       10.84      9.27 o 
   4   0   7      219.20      198.46     15.16 o 
   5   0   7       26.00       27.53     10.65 o 
   6   0   7      106.02      134.28     15.31 o 
   0   1   7     1054.44     1037.07     21.50 o 
   1   1   7       82.78       75.13      7.05 o 
   2   1   7      118.48      138.88      9.63 o 
   3   1   7      166.32      170.46     10.34 o 
   4   1   7        3.64        4.26      6.29 o 
   5   1   7       42.05       31.17      7.66 o 
   6   1   7      100.20      123.26     12.66 o 
   1   2   7      197.28      189.08      8.33 o 
   2   2   7      431.80      418.11     11.59 o 
   3   2   7       16.74        7.85      5.84 o 
   4   2   7      239.94      221.41     10.00 o 
   5   2   7       28.50       18.57      6.45 o 
   6   2   7       68.71       65.16     11.65 o 
   0   3   7      779.92      754.79     18.53 o 
   1   3   7        3.76       -1.58      4.78 o 
   2   3   7      445.58      465.42     12.07 o 
   3   3   7      475.74      406.82     11.80 o 
   4   3   7        3.35        3.17      6.01 o 
   5   3   7      169.12      155.99     11.29 o 
   6   3   7      319.55      310.45     14.47 o 
   1   4   7      192.17      185.25      8.43 o 
   2   4   7      789.89      752.76     14.97 o 
   3   4   7       21.61       27.61      6.41 o 
   4   4   7      324.12      319.96     11.16 o 
   5   4   7      235.14      240.45     12.26 o 
   6   4   7       40.19       57.99      9.48 o 
   0   5   7      731.30      722.56     18.58 o 
   1   5   7        3.00       -0.22      4.91 o 
   2   5   7      581.53      598.80     19.45 o 
   3   5   7      321.82      289.73     10.70 o 
   4   5   7       39.39       43.45      8.28 o 
   5   5   7       33.75       49.58      8.83 o 
   6   5   7      356.36      348.77     14.62 o 
   1   6   7      133.27      139.72      7.91 o 
   2   6   7      215.40      248.29     10.16 o 
   3   6   7       12.28       13.04      6.33 o 
   4   6   7      414.76      384.96     18.22 o 
   5   6   7       97.83      104.73     10.54 o 
   6   6   7       15.29       17.89      8.43 o 
   0   7   7      405.43      385.80     14.43 o 
   1   7   7       83.38       98.41      7.22 o 
   2   7   7      184.85      201.08     11.22 o 
   3   7   7       19.71       21.26      7.55 o 
   4   7   7       32.71       43.77      8.39 o 
   5   7   7       18.72       19.34      8.14 o 
   6   7   7       16.12       14.07      8.57 o 
   1   8   7      230.56      228.05      8.92 o 
   2   8   7       23.91       40.69      6.90 o 
   3   8   7       11.47       14.25      7.36 o 
   4   8   7      296.57      274.64     12.59 o 
   5   8   7        0.86       -9.25      7.47 o 
   6   8   7        8.29        5.48      8.12 o 
   0   9   7      522.77      530.60     21.73 o 
   1   9   7      108.66      130.89      8.17 o 
   2   9   7      371.82      368.52     16.84 o 
   3   9   7        5.94       -1.93      7.13 o 
   4   9   7       15.06       28.08      8.12 o 
   5   9   7       31.53       37.33      8.96 o 
   1  10   7      234.28      255.40     10.86 o 
   2  10   7      505.43      528.09     26.37 o 
   3  10   7        1.17       -5.85      7.06 o 
   4  10   7      270.10      265.83     12.92 o 
   5  10   7        6.41       -3.15      7.44 o 
   0  11   7      773.22      782.75     36.58 o 
   1  11   7      146.80      172.78      9.79 o 
   2  11   7      693.06      711.28     40.47 o 
   3  11   7       49.84       44.05      9.01 o 
   4  11   7       24.21       24.68      8.58 o 
   5  11   7       43.06       40.34      9.25 o 
   1  12   7      300.42      296.36     14.96 o 
   2  12   7      179.35      216.89     12.39 o 
   3  12   7        3.71        4.25      7.51 o 
   4  12   7      265.68      275.35     13.57 o 
   5  12   7       59.12       68.23     10.44 o 
   0  13   7      415.79      410.41     30.41 o 
   1  13   7        2.58        6.31      7.44 o 
   2  13   7      125.57      128.75     13.77 o 
   3  13   7      215.63      211.59     12.76 o 
   4  13   7        7.61        3.10      7.99 o 
   1  14   7       53.44       49.18     10.41 o 
   2  14   7       22.75       23.26      8.46 o 
   3  14   7       62.14       74.04     10.44 o 
   4  14   7      216.01      220.22     16.87 o 
   0  15   7      310.85      286.19     20.01 o 
   1  15   7        0.26       -0.33      8.59 o 
   2  15   7       28.52       31.31      8.85 o 
   3  15   7       65.07       70.10     10.10 o 
   1  16   7       24.47       24.49      9.69 o 
   2  16   7      334.55      332.88     18.80 o 
   3  16   7       11.70       23.58      9.01 o 
   0  17   7      350.47      339.19     21.00 o 
   1  17   7        2.55       -3.05      9.71 o 
   2  17   7       54.69       70.15     12.34 o 
   1  18   7       92.23       89.43     12.56 o 
   0   0   8        2.19       -7.09      9.12 o 
   1   0   8      405.88      398.31     15.47 o 
   2   0   8       10.00        0.38     10.11 o 
   3   0   8      183.97      200.92     17.00 o 
   4   0   8       29.49       22.41     11.09 o 
   1   1   8      454.74      467.66     13.09 o 
   2   1   8       46.24       45.74      7.49 o 
   3   1   8       45.13       47.33      7.83 o 
   4   1   8       61.58       52.40      8.17 o 
   0   2   8        0.52      -11.10      7.40 o 
   1   2   8      127.84      138.65     10.59 o 
   2   2   8        6.41        4.70      6.46 o 
   3   2   8      156.76      148.37      9.85 o 
   4   2   8       29.81       20.46      7.84 o 
   1   3   8      126.73      138.06      9.71 o 
   2   3   8      115.35      101.00      8.96 o 
   3   3   8        0.66       14.36      6.78 o 
   4   3   8       78.47       73.62     10.09 o 
   0   4   8        9.53        3.45      8.15 o 
   1   4   8       54.07       66.58      7.94 o 
   2   4   8      103.69       87.29      8.55 o 
   3   4   8      318.13      307.01     11.71 o 
   4   4   8       67.50       60.52      9.46 o 
   1   5   8      196.64      203.35     10.66 o 
   2   5   8       25.92       21.36      7.21 o 
   3   5   8        0.94       28.15      8.47 o 
   4   5   8      161.97      163.86     12.41 o 
   0   6   8       55.39       40.72      9.82 o 
   1   6   8      113.95      129.03      9.53 o 
   2   6   8       10.91        1.59      6.60 o 
   3   6   8      471.79      435.23     15.46 o 
   4   6   8       25.99       41.74      9.50 o 
   1   7   8      197.02      232.32     11.37 o 
   2   7   8       24.51       22.66      8.03 o 
   3   7   8       67.51       98.48     10.82 o 
   4   7   8        0.75        8.27      8.22 o 
   0   8   8       35.89       24.47      9.88 o 
   1   8   8       78.82      110.51      9.24 o 
   2   8   8       23.44       32.20      8.71 o 
   3   8   8      176.60      200.50     13.21 o 
   1   9   8      337.72      337.79     16.62 o 
   2   9   8       27.91       28.12      8.74 o 
   3   9   8       11.90        7.41      8.63 o 
   0  10   8      232.11      224.40     19.77 o 
   1  10   8        4.29       29.66      8.52 o 
   2  10   8       16.46       27.36      8.75 o 
   3  10   8      182.39      174.84     12.89 o 
   1  11   8      307.81      285.69     13.79 o 
   2  11   8      112.52      111.86     11.63 o 
   0  12   8      131.16       92.08     21.95 o 
   1  12   8        8.20       22.02      8.69 o 
   2  12   8       26.18       26.45      9.41 o 
                                                 
